# Supplementary material for: Resistance characteristics of culture-positive tuberculosis from 2015 to 2022
Source: Front Public Health. 2025 May 23;13:1543647. doi: 10.3389/fpubh.2025.1543647 (PMC12141316; doi:10.3389/fpubh.2025.1543647)
Supplement: Supplementary file 1 [file Data_Sheet_1.xlsx]

## Sheet: Sheet1
Drug Sensitivity Serial Number	Year diagnosed	Region	Specimen Number	Smear	Gender	Age	Source of Sputum Specimen	Antituberculous drug				PNB	TCH	Results
								INH	RFP	EMB	SM
1	2019	Yanshi	2019302181	Positive	male	50	new patient	S	S	S	S	-	-	Mycobacterium bovis
2	2019	Mengjin	2019303186	Negative	female	45	new patient	S	S	S	S	-	-	Mycobacterium bovis
3	2015	Luoning	30815011	Positive	male	51	new patient	S	R	S	S	-	-	Mycobacterium bovis
4	2020	Yanshi		Positive	male	19	new patient	S	S	S	S	-	-	Mycobacterium bovis
5	2019	Ruyang	2018306097	Positive	male	62	new patient	S	S	S	S	-	-	Mycobacterium bovis
6	2021	Yanshi		Negative	male	70	new patient	S	S	S	S	-	+	human Mycobacterium tuberculosis‌
7	2020	Mengjin	20190	Positive	male	65	new patient	R	S	R	R	-	-	Mycobacterium bovis
8	2018	Ruyang	2018306017	Positive	male	21	new patient	S	S	S	S	-	-	Mycobacterium bovis
9	2021	Ruyang		Negative	male	15	new patient	S	S	S	S	-	-	Mycobacterium bovis
10	2022	main urban		Positive	male	76	retreatment patient	S	S	S	S	-	-	Mycobacterium bovis
11	2022	Ruyang		Positive	male	62	new patient	S	S	S	S	-	+	human Mycobacterium tuberculosis‌
12	2021	Yanshi		Positive	male	52	new patient	S	S	S	S	-	+	human Mycobacterium tuberculosis‌
13	2018	Mengjin	2018303093	Positive	male	26	new patient	R	S	S	S	-	+	human Mycobacterium tuberculosis‌
14	2020	Yichuan	212	Positive	female	33	new patient	R	S	S	S	-	+	human Mycobacterium tuberculosis‌
15	2022	Yiyang		Positive	male	84	new patient	S	S	S	S	-	+	human Mycobacterium tuberculosis‌
16	2015	Yanshi	30215385	Positive	male	32	new patient	S	S	R	S	-	+	human Mycobacterium tuberculosis‌
17	2017	Luanchuan	2017305093	Negative	female	49	new patient	S	S	S	S	-	+	human Mycobacterium tuberculosis‌
18	2021	main urban		Positive	male	75	new patient	R	R	S	R	-	+	human Mycobacterium tuberculosis‌
19	2022	Luoning		Positive	male	78	new patient	R	R	S	S	-	+	human Mycobacterium tuberculosis‌
20	2018	Yiyang	2018169019	Positive	male	59	new patient	S	S	S	R	-	+	human Mycobacterium tuberculosis‌
21	2022	Yiyang		Positive	male	76	new patient	S	S	S	S	-	+	human Mycobacterium tuberculosis‌
22	2021	Yanshi		Positive	male	21	new patient	R	R	R	R	-	+	human Mycobacterium tuberculosis‌
23	2015	Yanshi	30215406	Positive	male	72	new patient	S	R	R	R	-	+	human Mycobacterium tuberculosis‌
24	2017	main urban	2017168025	Negative	male	45	new patient	S	S	S	S	-	+	human Mycobacterium tuberculosis‌
25	2021	main urban		Positive	male	33	new patient	S	S	S	S	-	+	human Mycobacterium tuberculosis‌
26	2019	Songxian	2019061028	Positive	male	61	new patient	R	R	R	R	-	+	human Mycobacterium tuberculosis‌
27	2020	Yichuan		Positive	female	77	new patient	S	S	S	S	-	+	human Mycobacterium tuberculosis‌
28	2017	Yichuan	2017309052	Negative	male	69	new patient	S	S	S	R	-	+	human Mycobacterium tuberculosis‌
29	2022	Ruyang		Positive	female	72	new patient	S	S	S	S	-	+	human Mycobacterium tuberculosis‌
30	2015	xin'an	30415021	Negative	male	33	new patient	S	S	S	S	-	+	human Mycobacterium tuberculosis‌
31	2020	main urban	279	Negative	male	28	new patient	S	S	S	S	-	+	human Mycobacterium tuberculosis‌
32	2021	Songxian		Negative	female	79	new patient	S	S	S	S	-	+	human Mycobacterium tuberculosis‌
33	2020	Yiyang		Positive	male	82	new patient	S	S	S	S	-	+	human Mycobacterium tuberculosis‌
34	2019	main urban	120	Negative	male	56	new patient	S	S	S	S	-	+	human Mycobacterium tuberculosis‌
35	2022	Yiyang		Positive	male	23	new patient	S	S	S	S	-	+	human Mycobacterium tuberculosis‌
36	2016	xin'an		Negative	male	31	new patient	S	S	S	S	-	+	human Mycobacterium tuberculosis‌
37	2015	Mengjin	30315077	Positive	male	85	new patient	S	S	S	R	-	+	human Mycobacterium tuberculosis‌
38	2016	Yiyang		Positive	male	52	new patient	S	S	S	S	-	+	human Mycobacterium tuberculosis‌
39	2018	Yiyang	2018169010	Positive	male	79	new patient	S	S	S	S	-	+	human Mycobacterium tuberculosis‌
40	2015	Yichuan	30915033	Positive	male	42	new patient	S	S	S	S	-	+	human Mycobacterium tuberculosis‌
41	2018	Mengjin	2018303023	Positive	female	52	new patient	S	S	S	R	-	+	human Mycobacterium tuberculosis‌
42	2016	Yiyang		Negative	male	23	new patient	S	S	S	S	-	+	human Mycobacterium tuberculosis‌
43	2017	Mengjin	2017303084	Positive	female	53	new patient	S	S	S	S	-	+	human Mycobacterium tuberculosis‌
44	2022	Mengjin		Positive	female	23	new patient	S	S	S	S	-	+	human Mycobacterium tuberculosis‌
45	2017	Songxian	2017161020	Positive	male	18	new patient	S	S	S	S	-	+	human Mycobacterium tuberculosis‌
46	2017	main urban	2017168193	Positive	male	77	new patient	R	R	S	R	-	+	human Mycobacterium tuberculosis‌
47	2019	main urban	82	Positive	male	71	retreatment patient	R	R	S	R	-	+	human Mycobacterium tuberculosis‌
48	2015	main urban		Positive	male	67	new patient	R	R	R	S	-	+	human Mycobacterium tuberculosis‌
49	2022	Yanshi		Positive	male	16	new patient	S	S	S	S	-	+	human Mycobacterium tuberculosis‌
50	2020	Songxian	20048	Positive	female	25	new patient	S	S	S	S	-	+	human Mycobacterium tuberculosis‌
51	2022	Yanshi		Positive	male	47	new patient	S	S	S	S	-	+	human Mycobacterium tuberculosis‌
52	2022	Mengjin		Positive	female	41	new patient	S	S	S	S	-	+	human Mycobacterium tuberculosis‌
53	2017	Mengjin	2016303209	Positive	male	69	new patient	S	S	S	S	-	+	human Mycobacterium tuberculosis‌
54	2018	Songxian	2017161036	Positive	male	25	new patient	S	S	S	S	-	+	human Mycobacterium tuberculosis‌
55	2015	Mengjin	30315061	Positive	male	57	new patient	S	S	S	S	-	+	human Mycobacterium tuberculosis‌
56	2022	Mengjin		Positive	male	46	new patient	S	S	S	S	-	+	human Mycobacterium tuberculosis‌
57	2020	Songxian	20026	Positive	female	76	new patient	S	S	S	R	-	+	human Mycobacterium tuberculosis‌
58	2020	main urban	154	Negative	male	19	new patient	R	R	R	R	-	+	human Mycobacterium tuberculosis‌
59	2017	Yichuan	2017309053	Positive	female	32	new patient	S	S	S	S	-	+	human Mycobacterium tuberculosis‌
60	2016	main urban		Positive	male	42	new patient	S	S	S	S	-	+	human Mycobacterium tuberculosis‌
61	2017	Songxian	2016161037	Negative	male	66	new patient	S	S	S	S	-	+	human Mycobacterium tuberculosis‌
62	2015	main urban		Negative	male	70	new patient	S	S	S	S	-	+	human Mycobacterium tuberculosis‌
63	2021	main urban	57	Negative	male	59	new patient	S	S	S	S	-	+	human Mycobacterium tuberculosis‌
64	2021	main urban	30	Negative	male	70	new patient	S	S	S	S	-	+	human Mycobacterium tuberculosis‌
65	2019	main urban	85	Positive	female	99	new patient	R	R	S	R	-	+	human Mycobacterium tuberculosis‌
66	2017	main urban	2017168030	Positive	male	81	new patient	R	R	R	R	-	+	human Mycobacterium tuberculosis‌
67	2022	main urban		Positive	male	59	retreatment patient	R	R	S	R	-	+	human Mycobacterium tuberculosis‌
68	2021	main urban		Positive	female	41	new patient	R	S	S	R	-	+	human Mycobacterium tuberculosis‌
69	2022	main urban		Positive	female	25	retreatment patient	R	S	S	S	-	+	human Mycobacterium tuberculosis‌
70	2020	main urban	195	Positive	male	63	new patient	S	S	S	S	-	+	human Mycobacterium tuberculosis‌
71	2016	main urban		Positive	female	57	new patient	S	S	S	S	-	+	human Mycobacterium tuberculosis‌
72	2022	main urban		Positive	male	70	new patient	S	S	S	S	-	+	human Mycobacterium tuberculosis‌
73	2018	Yiyang	2018169020	Positive	male	50	new patient	S	S	S	S	-	+	human Mycobacterium tuberculosis‌
74	2020	Yiyang	20008	Negative	male	65	new patient	S	S	S	S	-	+	human Mycobacterium tuberculosis‌
75	2020	main urban	424	Positive	male	53	new patient	R	S	S	R	-	+	human Mycobacterium tuberculosis‌
76	2022	main urban		Positive	female	69	new patient	S	S	S	S	-	+	human Mycobacterium tuberculosis‌
77	2019	main urban	212	Positive	male	36	new patient	S	S	S	S	-	+	human Mycobacterium tuberculosis‌
78	2021	Luanchuan		Positive	male	19	new patient	R	R	R	R	-	+	human Mycobacterium tuberculosis‌
79	2018	Songxian	2018161028	Negative	male	64	new patient	S	S	S	S	-	+	human Mycobacterium tuberculosis‌
80	2019	Luanchuan	198	Positive	male	63	new patient	S	S	S	S	-	+	human Mycobacterium tuberculosis‌
81	2021	main urban	113	Negative	male	44	new patient	S	S	S	S	-	+	human Mycobacterium tuberculosis‌
82	2018	main urban	468	Positive	male	33	new patient	R	S	S	R	-	+	human Mycobacterium tuberculosis‌
83	2022	xin'an		Positive	female	20	new patient	S	S	S	S	-	+	human Mycobacterium tuberculosis‌
84	2018	main urban	196	Positive	female	56	new patient	S	S	S	S	-	+	human Mycobacterium tuberculosis‌
85	2021	main urban	132	Negative	male	29	new patient	S	S	S	S	-	+	human Mycobacterium tuberculosis‌
86	2015	Yanshi	30215268	Negative	female	91	new patient	S	S	S	S	-	+	human Mycobacterium tuberculosis‌
87	2017	Songxian	2017161014	Negative	male	30	new patient	R	S	S	S	-	+	human Mycobacterium tuberculosis‌
88	2022	Yanshi		Positive	male	73	new patient	S	S	S	S	-	+	human Mycobacterium tuberculosis‌
89	2019	Yanshi	2019302231	Negative	male	55	new patient	S	S	S	S	-	+	human Mycobacterium tuberculosis‌
90	2021	Yanshi		Negative	male	29	new patient	S	S	S	S	-	+	human Mycobacterium tuberculosis‌
91	2022	xin'an		Positive	female	27	new patient	S	S	S	S	-	+	human Mycobacterium tuberculosis‌
92	2017	Luoning		Positive	male	61	new patient	R	R	R	R	-	+	human Mycobacterium tuberculosis‌
93	2022	main urban		Positive	male	58	new patient	S	S	S	S	-	+	human Mycobacterium tuberculosis‌
94	2018	Luoning	2018308039	Negative	male	66	new patient	S	S	S	S	-	+	human Mycobacterium tuberculosis‌
95	2022	Luoning		Positive	male	23	new patient	S	S	S	S	-	+	human Mycobacterium tuberculosis‌
96	2021	Mengjin		Negative	male	43	new patient	R	R	R	R	-	+	human Mycobacterium tuberculosis‌
97	2017	Songxian		Negative	female	45	new patient	S	S	S	S	-	+	human Mycobacterium tuberculosis‌
98	2015	Luanchuan	30315018	Positive	female	25	new patient	R	S	S	R	-	+	human Mycobacterium tuberculosis‌
99	2022	main urban		Positive	male	48	new patient	S	S	S	S	-	+	human Mycobacterium tuberculosis‌
100	2017	Yiyang	2017307003	Positive	female	28	new patient	S	S	S	S	-	+	human Mycobacterium tuberculosis‌
101	2020	Mengjin		Positive	male	25	new patient	S	S	S	S	-	+	human Mycobacterium tuberculosis‌
102	2018	Yichuan	2018309080	Negative	male	80	new patient	S	S	S	S	-	+	human Mycobacterium tuberculosis‌
103	2019	Yanshi	2019302092	Positive	male	67	new patient	S	S	S	S	-	+	human Mycobacterium tuberculosis‌
104	2020	Songxian	20033	Positive	male	25	new patient	S	S	S	S	-	+	human Mycobacterium tuberculosis‌
105	2021	Yichuan		Negative	male	20	new patient	S	S	S	S	-	+	human Mycobacterium tuberculosis‌
106	2022	main urban		Positive	male	68	new patient	S	S	S	S	-	+	human Mycobacterium tuberculosis‌
107	2020	Yanshi	20055	Positive	male	34	new patient	S	S	S	S	-	+	human Mycobacterium tuberculosis‌
108	2016	Luoning		Positive	male	80	new patient	S	S	S	R	-	+	human Mycobacterium tuberculosis‌
109	2022	Yanshi		Positive	male	62	new patient	S	S	S	S	-	+	human Mycobacterium tuberculosis‌
110	2022	main urban		Positive	male	29	new patient	S	S	S	S	-	+	human Mycobacterium tuberculosis‌
111	2019	Yanshi	2019302136	Negative	male	20	new patient	S	S	S	S	-	+	human Mycobacterium tuberculosis‌
112	2016	Luanchuan		Positive	male	63	new patient	S	S	S	S	-	+	human Mycobacterium tuberculosis‌
113	2018	main urban	245	Positive	male	69	new patient	R	R	R	R	-	+	human Mycobacterium tuberculosis‌
114	2022	Luoning		Positive	male	74	new patient	S	S	S	S	-	+	human Mycobacterium tuberculosis‌
115	2022	Yanshi		Positive	male	68	new patient	S	S	S	S	-	+	human Mycobacterium tuberculosis‌
116	2020	Luoning		Positive	male	24	new patient	S	S	S	S	-	+	human Mycobacterium tuberculosis‌
117	2017	main urban	2017168068	Positive	female	72	new patient	R	S	S	R	-	+	human Mycobacterium tuberculosis‌
118	2015	Yichuan	30915060	Positive	male	54	new patient	S	S	S	S	-	+	human Mycobacterium tuberculosis‌
119	2020	main urban	289	Negative	male	47	retreatment patient	S	R	S	S	-	+	human Mycobacterium tuberculosis‌
120	2022	Mengjin		Positive	female	66	new patient	S	S	S	S	-	+	human Mycobacterium tuberculosis‌
121	2020	main urban	188	Negative	female	25	new patient	S	S	S	S	-	+	human Mycobacterium tuberculosis‌
122	2021	Luoning		Negative	male	65	new patient	S	S	S	S	-	+	human Mycobacterium tuberculosis‌
123	2021	main urban	68	Positive	male	58	new patient	R	S	S	R	-	+	human Mycobacterium tuberculosis‌
124	2022	main urban		Positive	male	20	new patient	S	S	S	S	-	+	human Mycobacterium tuberculosis‌
125	2022	Mengjin		Positive	male	65	new patient	S	S	S	S	-	+	human Mycobacterium tuberculosis‌
126	2021	main urban	69	Negative	male	76	new patient	S	S	S	S	-	+	human Mycobacterium tuberculosis‌
127	2022	main urban		Positive	male	70	new patient	S	S	S	S	-	+	human Mycobacterium tuberculosis‌
128	2019	Yichuan	2019309039	Positive	male	52	new patient	R	S	S	R	-	+	human Mycobacterium tuberculosis‌
129	2020	xin'an	3040209	Negative	male	25	new patient	S	S	S	S	-	+	human Mycobacterium tuberculosis‌
130	2020	xin'an		Negative	male	78	new patient	S	S	S	S	-	+	human Mycobacterium tuberculosis‌
131	2015	Mengjin	30315008	Negative	male	58	new patient	S	S	S	S	-	+	human Mycobacterium tuberculosis‌
132	2021	main urban	173	Negative	male	83	new patient	S	S	S	S	-	+	human Mycobacterium tuberculosis‌
133	2021	Yichuan		Negative	male	16	new patient	S	S	S	S	-	+	human Mycobacterium tuberculosis‌
134	2017	main urban	2017168140	Positive	male	19	new patient	S	S	S	R	-	+	human Mycobacterium tuberculosis‌
135	2021	main urban		Negative	male	19	new patient	S	S	S	S	-	+	human Mycobacterium tuberculosis‌
136	2022	Ruyang		Positive	male	77	new patient	R	R	S	R	-	+	human Mycobacterium tuberculosis‌
137	2020	main urban	25	Positive	male	79	new patient	S	S	S	S	-	+	human Mycobacterium tuberculosis‌
138	2019	main urban	94	Positive	male	27	new patient	S	S	S	S	-	+	human Mycobacterium tuberculosis‌
139	2018	Songxian	2018161036	Positive	male	71	new patient	S	S	S	S	-	+	human Mycobacterium tuberculosis‌
140	2016	xin'an		Positive	male	39	new patient	S	S	S	S	-	+	human Mycobacterium tuberculosis‌
141	2022	Yichuan		Positive	female	74	new patient	S	S	S	S	-	+	human Mycobacterium tuberculosis‌
142	2016	main urban		Positive	male	67	new patient	S	R	S	R	-	+	human Mycobacterium tuberculosis‌
143	2019	Ruyang	2019306043	Positive	male	66	new patient	R	R	S	R	-	+	human Mycobacterium tuberculosis‌
144	2017	main urban	487	Positive	male	67	new patient	R	R	S	R	-	+	human Mycobacterium tuberculosis‌
145	2019	Yichuan	2019309077	Positive	female	30	new patient	S	S	S	S	-	+	human Mycobacterium tuberculosis‌
146	2020	Songxian	20010	Positive	male	85	new patient	S	S	R	R	-	+	human Mycobacterium tuberculosis‌
147	2018	Yichuan	2018309121	Positive	female	52	new patient	S	S	S	S	-	+	human Mycobacterium tuberculosis‌
148	2018	main urban	377	Negative	male	47	new patient	S	S	S	S	-	+	human Mycobacterium tuberculosis‌
149	2018	main urban	89	Positive	female	24	new patient	S	S	S	S	-	+	human Mycobacterium tuberculosis‌
150	2016	main urban		Positive	male	65	new patient	R	S	R	S	-	+	human Mycobacterium tuberculosis‌
151	2017	Songxian	2016161039	Negative	male	71	new patient	R	R	R	R	-	+	human Mycobacterium tuberculosis‌
152	2021	Yiyang	169008	Negative	male	38	new patient	R	R	S	R	-	+	human Mycobacterium tuberculosis‌
153	2019	Mengjin	2019303163	Negative	male	55	new patient	S	S	S	S	-	+	human Mycobacterium tuberculosis‌
154	2022	Yichuan		Positive	male	25	new patient	S	S	S	S	-	+	human Mycobacterium tuberculosis‌
155	2016	main urban		Positive	female	84	new patient	S	S	S	R	-	+	human Mycobacterium tuberculosis‌
156	2021	Yichuan		Positive	male	23	new patient	S	S	S	S	-	+	human Mycobacterium tuberculosis‌
157	2021	main urban	103	Negative	male	29	new patient	S	S	S	S	-	+	human Mycobacterium tuberculosis‌
158	2017	Yichuan	2017309070	Positive	male	57	new patient	S	S	S	S	-	+	human Mycobacterium tuberculosis‌
159	2020	Mengjin	20330	Positive	male	60	new patient	S	S	S	S	-	+	human Mycobacterium tuberculosis‌
160	2022	Yanshi		Positive	male	66	new patient	S	S	S	S	-	+	human Mycobacterium tuberculosis‌
161	2016	main urban		Negative	male	27	new patient	S	S	S	S	-	+	human Mycobacterium tuberculosis‌
162	2020	xin'an	3040212	Positive	male	69	new patient	S	S	S	S	-	+	human Mycobacterium tuberculosis‌
163	2022	main urban		Positive	male	34	new patient	S	S	S	S	-	+	human Mycobacterium tuberculosis‌
164	2018	Luoning	74	Negative	male	73	new patient	R	R	R	R	-	+	human Mycobacterium tuberculosis‌
165	2019	xin'an	2019304199	Positive	male	29	new patient	S	S	S	S	-	+	human Mycobacterium tuberculosis‌
166	2019	Mengjin	2018303123	Positive	female	76	new patient	R	R	S	S	-	+	human Mycobacterium tuberculosis‌
167	2016	main urban		Positive	male	33	new patient	S	S	S	S	-	+	human Mycobacterium tuberculosis‌
168	2019	Yiyang	2019169073	Positive	male	69	new patient	S	S	S	S	-	+	human Mycobacterium tuberculosis‌
169	2021	xin'an		Positive	male	27	new patient	R	R	R	S	-	+	human Mycobacterium tuberculosis‌
170	2019	main urban	282	Positive	male	63	new patient	S	S	S	R	-	+	human Mycobacterium tuberculosis‌
171	2022	main urban		Positive	male	31	new patient	S	S	S	S	-	+	human Mycobacterium tuberculosis‌
172	2017	main urban	2017168100	Positive	male	76	new patient	S	S	S	S	-	+	human Mycobacterium tuberculosis‌
173	2022	Luanchuan		Positive	male	58	new patient	S	S	S	S	-	+	human Mycobacterium tuberculosis‌
174	2018	main urban	161	Negative	male	84	new patient	R	R	S	R	-	+	human Mycobacterium tuberculosis‌
175	2022	Yichuan		Positive	male	25	new patient	R	S	R	S	-	+	human Mycobacterium tuberculosis‌
176	2019	Yichuan	2019309108	Negative	male	51	new patient	S	S	S	S	-	+	human Mycobacterium tuberculosis‌
177	2019	Songxian	2019061021	Positive	male	29	new patient	S	S	S	S	-	+	human Mycobacterium tuberculosis‌
178	2022	main urban		Positive	male	65	new patient	S	S	S	S	-	+	human Mycobacterium tuberculosis‌
179	2017	Luanchuan	2017305073	Positive	male	73	new patient	S	S	S	S	-	+	human Mycobacterium tuberculosis‌
180	2016	Mengjin		Positive	male	68	new patient	S	S	S	S	-	+	human Mycobacterium tuberculosis‌
181	2021	xin'an		Positive	male	85	new patient	S	S	S	S	-	+	human Mycobacterium tuberculosis‌
182	2021	Yiyang		Positive	female	68	new patient	S	S	S	S	-	+	human Mycobacterium tuberculosis‌
183	2019	Yiyang		Positive	male	62	new patient	S	S	S	S	-	+	human Mycobacterium tuberculosis‌
184	2016	main urban		Positive	male	49	new patient	S	S	S	S	-	+	human Mycobacterium tuberculosis‌
185	2018	Luoning	73	Positive	male	29	new patient	S	S	S	S	-	+	human Mycobacterium tuberculosis‌
186	2020	Yiyang	20038	Positive	female	62	new patient	S	S	S	S	-	+	human Mycobacterium tuberculosis‌
187	2021	Luoning		Negative	male	52	new patient	S	S	S	S	-	+	human Mycobacterium tuberculosis‌
188	2018	Yichuan	2018309145	Negative	female	62	new patient	S	S	S	R	-	+	human Mycobacterium tuberculosis‌
189	2022	main urban		Positive	female	50	new patient	R	R	S	R	-	+	human Mycobacterium tuberculosis‌
190	2018	xin'an	2017304249	Negative	male	54	new patient	S	S	S	S	-	+	human Mycobacterium tuberculosis‌
191	2022	main urban		Positive	male	32	new patient	R	R	R	R	-	+	human Mycobacterium tuberculosis‌
192	2019	main urban	487	Negative	male	36	new patient	R	R	R	R	-	+	human Mycobacterium tuberculosis‌
193	2015	Yiyang	30715017	Positive	female	35	new patient	S	S	S	S	-	+	human Mycobacterium tuberculosis‌
194	2021	Yiyang	169003	Negative	male	69	new patient	S	S	S	S	-	+	human Mycobacterium tuberculosis‌
195	2022	Songxian		Positive	male	32	new patient	S	S	S	S	-	+	human Mycobacterium tuberculosis‌
196	2022	Ruyang		Positive	male	46	new patient	S	S	S	S	-	+	human Mycobacterium tuberculosis‌
197	2020	Luanchuan	20015	Negative	female	46	new patient	S	S	S	S	-	+	human Mycobacterium tuberculosis‌
198	2020	main urban	233	Negative	male	50	new patient	S	S	S	S	-	+	human Mycobacterium tuberculosis‌
199	2020	main urban	36	Negative	female	20	new patient	S	S	S	S	-	+	human Mycobacterium tuberculosis‌
200	2018	Luoning	2017308068	Positive	male	71	new patient	S	S	S	S	-	+	human Mycobacterium tuberculosis‌
201	2022	main urban		Positive	male	82	new patient	R	S	S	S	-	+	human Mycobacterium tuberculosis‌
202	2021	main urban		Negative	male	43	new patient	S	S	S	S	-	+	human Mycobacterium tuberculosis‌
203	2018	main urban	341	Negative	male	22	new patient	R	S	S	R	-	+	human Mycobacterium tuberculosis‌
204	2017	Songxian	2017161006	Positive	female	65	new patient	S	S	S	S	-	+	human Mycobacterium tuberculosis‌
205	2017	Ruyang	2017306009	Positive	male	68	new patient	S	S	S	S	-	+	human Mycobacterium tuberculosis‌
206	2018	Mengjin	2018303055	Positive	male	62	new patient	S	S	S	S	-	+	human Mycobacterium tuberculosis‌
207	2016	Yiyang	30716111	Positive	male	31	new patient	S	S	S	S	-	+	human Mycobacterium tuberculosis‌
208	2021	Yiyang		Negative	male	59	new patient	S	S	S	S	-	+	human Mycobacterium tuberculosis‌
209	2020	Yanshi		Positive	male	30	new patient	S	S	S	S	-	+	human Mycobacterium tuberculosis‌
210	2021	Luoning		Negative	male	51	new patient	S	S	S	S	-	+	human Mycobacterium tuberculosis‌
211	2022	main urban		Positive	male	79	new patient	S	S	S	S	-	+	human Mycobacterium tuberculosis‌
212	2019	Luoning	2018308115	Positive	male	17	new patient	S	S	S	S	-	+	human Mycobacterium tuberculosis‌
213	2017	main urban	2017168261	Positive	male	77	new patient	S	S	S	S	-	+	human Mycobacterium tuberculosis‌
214	2019	main urban	435	Positive	male	74	retreatment patient	S	S	S	S	-	+	human Mycobacterium tuberculosis‌
215	2019	main urban	146	Positive	male	29	new patient	S	S	R	S	-	+	human Mycobacterium tuberculosis‌
216	2018	main urban	147	Positive	male	24	new patient	S	S	S	R	-	+	human Mycobacterium tuberculosis‌
217	2021	Luoning		Negative	male	58	new patient	S	S	S	S	-	+	human Mycobacterium tuberculosis‌
218	2021	main urban	168	Negative	male	64	new patient	S	S	S	S	-	+	human Mycobacterium tuberculosis‌
219	2021	main urban		Positive	male	45	new patient	S	S	S	S	-	+	human Mycobacterium tuberculosis‌
220	2017	main urban	2017168273	Positive	male	70	new patient	S	S	S	S	-	+	human Mycobacterium tuberculosis‌
221	2019	Mengjin	2019303086	Positive	male	22	new patient	S	S	S	S	-	+	human Mycobacterium tuberculosis‌
222	2020	Yiyang	20019	Positive	male	78	new patient	S	S	S	S	-	+	human Mycobacterium tuberculosis‌
223	2016	main urban		Negative	male	76	new patient	R	R	R	R	-	+	human Mycobacterium tuberculosis‌
224	2021	Yichuan		Negative	male	17	new patient	R	S	S	R	-	+	human Mycobacterium tuberculosis‌
225	2022	main urban		Positive	male	78	new patient	S	S	S	S	-	+	human Mycobacterium tuberculosis‌
226	2016	main urban		Positive	male	73	new patient	S	S	S	S	-	+	human Mycobacterium tuberculosis‌
227	2021	Yanshi		Positive	male	60	new patient	S	S	S	S	-	+	human Mycobacterium tuberculosis‌
228	2019	Yanshi	2019302008	Positive	male	65	new patient	S	S	S	S	-	+	human Mycobacterium tuberculosis‌
229	2020	Yanshi		Positive	female	29	new patient	S	S	S	S	-	+	human Mycobacterium tuberculosis‌
230	2021	Yanshi		Negative	male	89	new patient	S	S	S	S	-	+	human Mycobacterium tuberculosis‌
231	2018	Songxian	2018161035	Positive	male	21	new patient	S	S	S	S	-	+	human Mycobacterium tuberculosis‌
232	2020	xin'an		Negative	male	54	new patient	S	S	S	S	-	+	human Mycobacterium tuberculosis‌
233	2020	Luanchuan	20030	Negative	male	61	new patient	R	R	S	R	-	+	human Mycobacterium tuberculosis‌
234	2021	Luanchuan		Positive	male	34	retreatment patient	R	R	S	R	-	+	human Mycobacterium tuberculosis‌
235	2021	Yichuan		Positive	female	73	new patient	S	S	S	S	-	+	human Mycobacterium tuberculosis‌
236	2020	xin'an	20015	Positive	male	18	new patient	S	S	S	S	-	+	human Mycobacterium tuberculosis‌
237	2019	main urban	466	Negative	male	46	new patient	R	R	R	R	-	+	human Mycobacterium tuberculosis‌
238	2021	main urban		Negative	male	31	retreatment patient	S	S	S	S	-	+	human Mycobacterium tuberculosis‌
239	2016	main urban		Positive	male	74	new patient	S	S	S	S	-	+	human Mycobacterium tuberculosis‌
240	2018	main urban	180	Positive	male	16	new patient	S	S	S	S	-	+	human Mycobacterium tuberculosis‌
241	2021	main urban	40	Negative	male	33	retreatment patient	S	S	S	S	-	+	human Mycobacterium tuberculosis‌
242	2020	Yiyang	20035	Positive	male	46	new patient	S	S	S	S	-	+	human Mycobacterium tuberculosis‌
243	2019	main urban	204	Positive	male	56	new patient	R	S	S	R	-	+	human Mycobacterium tuberculosis‌
244	2017	main urban	2017168048	Positive	male	59	new patient	S	S	S	S	-	+	human Mycobacterium tuberculosis‌
245	2015	Luoning	30815014	Negative	male	44	new patient	S	S	S	S	-	+	human Mycobacterium tuberculosis‌
246	2022	main urban		Positive	male	69	new patient	S	S	S	S	-	+	human Mycobacterium tuberculosis‌
247	2020	main urban	189	Positive	male	83	new patient	S	S	S	S	-	+	human Mycobacterium tuberculosis‌
248	2020	main urban	187	Positive	male	72	new patient	S	S	S	S	-	+	human Mycobacterium tuberculosis‌
249	2018	Songxian	2017161031	Positive	male	66	new patient	R	R	R	S	-	+	human Mycobacterium tuberculosis‌
250	2020	main urban	536	Positive	female	27	new patient	S	S	S	S	-	+	human Mycobacterium tuberculosis‌
251	2022	Yanshi		Positive	male	70	new patient	S	S	S	S	-	+	human Mycobacterium tuberculosis‌
252	2021	Luanchuan		Positive	male	18	new patient	S	S	S	S	-	+	human Mycobacterium tuberculosis‌
253	2015	main urban		Positive	male	23	new patient	R	S	S	R	-	+	human Mycobacterium tuberculosis‌
254	2015	main urban		Positive	male	27	new patient	S	S	S	R	-	+	human Mycobacterium tuberculosis‌
255	2015	main urban		Positive	male	28	new patient	S	S	S	S	-	+	human Mycobacterium tuberculosis‌
256	2017	main urban	2017168035	Positive	female	36	new patient	S	S	S	S	-	+	human Mycobacterium tuberculosis‌
257	2020	main urban	411	Positive	male	51	new patient	R	R	R	R	-	+	human Mycobacterium tuberculosis‌
258	2015	main urban		Positive	male	30	new patient	S	S	S	S	-	+	human Mycobacterium tuberculosis‌
259	2017	main urban	458	Positive	female	56	new patient	S	S	S	S	-	+	human Mycobacterium tuberculosis‌
260	2020	Luoning	20064	Positive	male	74	new patient	S	S	S	S	-	+	human Mycobacterium tuberculosis‌
261	2017	main urban	2017168314	Positive	male	46	new patient	S	S	S	R	-	+	human Mycobacterium tuberculosis‌
262	2019	Songxian	2019161017	Negative	male	76	new patient	S	S	S	R	-	+	human Mycobacterium tuberculosis‌
263	2021	Luanchuan		Positive	male	60	new patient	S	S	S	S	-	+	human Mycobacterium tuberculosis‌
264	2017	main urban	2017168341	Negative	male	22	new patient	R	R	S	S	-	+	human Mycobacterium tuberculosis‌
265	2017	main urban	467	Positive	male	34	new patient	S	S	S	S	-	+	human Mycobacterium tuberculosis‌
266	2022	main urban		Positive	female	72	new patient	S	S	S	S	-	+	human Mycobacterium tuberculosis‌
267	2016	main urban	自送	Positive	male	27	new patient	R	R	R	S	-	+	human Mycobacterium tuberculosis‌
268	2021	Yanshi		Negative	male	21	new patient	S	S	S	S	-	+	human Mycobacterium tuberculosis‌
269	2018	Luoning	2017308065	Positive	female	60	new patient	S	S	S	S	-	+	human Mycobacterium tuberculosis‌
270	2018	Ruyang	2018309009	Positive	male	70	new patient	S	S	S	S	-	+	human Mycobacterium tuberculosis‌
271	2017	main urban	2017168385	Positive	female	31	new patient	S	S	S	S	-	+	human Mycobacterium tuberculosis‌
272	2022	Luoning		Positive	male	44	new patient	S	S	S	S	-	+	human Mycobacterium tuberculosis‌
273	2021	xin'an		Positive	male	31	new patient	S	S	S	S	-	+	human Mycobacterium tuberculosis‌
274	2021	Ruyang		Negative	male	47	new patient	S	S	S	S	-	+	human Mycobacterium tuberculosis‌
275	2016	Yiyang		Negative	male	47	new patient	S	S	S	S	-	+	human Mycobacterium tuberculosis‌
276	2022	Yanshi		Positive	male	39	new patient	S	S	S	S	-	+	human Mycobacterium tuberculosis‌
277	2019	main urban	117	Positive	male	61	new patient	S	S	S	S	-	+	human Mycobacterium tuberculosis‌
278	2020	Luoning	20036	Positive	male	19	new patient	S	S	S	S	-	+	human Mycobacterium tuberculosis‌
279	2019	Luanchuan	64	Positive	male	66	new patient	S	S	S	S	-	+	human Mycobacterium tuberculosis‌
280	2021	xin'an		Positive	male	36	new patient	S	S	S	S	-	+	human Mycobacterium tuberculosis‌
281	2022	Yanshi		Positive	male	43	new patient	S	S	S	S	-	+	human Mycobacterium tuberculosis‌
282	2021	Songxian	161006	Negative	female	58	new patient	S	S	S	S	-	+	human Mycobacterium tuberculosis‌
283	2022	Mengjin		Positive	male	52	new patient	S	S	S	S	-	+	human Mycobacterium tuberculosis‌
284	2015	Luoning	30815033	Positive	male	49	new patient	S	S	S	S	-	+	human Mycobacterium tuberculosis‌
285	2021	Yiyang		Negative	male	67	new patient	S	S	S	S	-	+	human Mycobacterium tuberculosis‌
286	2022	Yanshi		Positive	male	79	new patient	S	S	S	S	-	+	human Mycobacterium tuberculosis‌
287	2016	Ruyang		Positive	male	18	new patient	S	S	S	S	-	+	human Mycobacterium tuberculosis‌
288	2017	main urban	2017168046	Positive	male	35	new patient	S	S	S	S	-	+	human Mycobacterium tuberculosis‌
289	2019	Yanshi	2019302002	Positive	male	48	new patient	S	S	S	S	-	+	human Mycobacterium tuberculosis‌
290	2022	Yanshi		Positive	male	65	new patient	S	S	S	S	-	+	human Mycobacterium tuberculosis‌
291	2019	Mengjin	2018303125	Negative	female	87	new patient	S	S	S	S	-	+	human Mycobacterium tuberculosis‌
292	2015	Mengjin	30315067	Negative	female	62	new patient	S	S	S	S	-	+	human Mycobacterium tuberculosis‌
293	2016	Yichuan	30916040	Positive	male	33	new patient	S	S	S	R	-	+	human Mycobacterium tuberculosis‌
294	2019	Yanshi	2019302199	Positive	female	65	new patient	S	S	S	S	-	+	human Mycobacterium tuberculosis‌
295	2017	main urban	444	Positive	male	16	new patient	S	S	S	S	-	+	human Mycobacterium tuberculosis‌
296	2017	Ruyang	2017306049	Positive	male	43	new patient	S	S	S	S	-	+	human Mycobacterium tuberculosis‌
297	2016	Luanchuan		Negative	male	47	new patient	R	S	S	R	-	+	human Mycobacterium tuberculosis‌
298	2018	Yanshi	2018302305	Positive	male	30	new patient	S	S	S	S	-	+	human Mycobacterium tuberculosis‌
299	2021	Ruyang	306138	Negative	male	21	new patient	S	S	S	S	-	+	human Mycobacterium tuberculosis‌
300	2016	main urban		Negative	male	46	new patient	S	S	S	S	-	+	human Mycobacterium tuberculosis‌
301	2019	Yanshi	2019302223	Positive	male	54	new patient	S	S	S	S	-	+	human Mycobacterium tuberculosis‌
302	2020	Luoning	30819161	Positive	male	62	new patient	R	S	S	S	-	+	human Mycobacterium tuberculosis‌
303	2021	Mengjin		Positive	male	57	new patient	S	S	S	S	-	+	human Mycobacterium tuberculosis‌
304	2019	Mengjin	2019303003	Positive	male	51	new patient	S	S	S	R	-	+	human Mycobacterium tuberculosis‌
305	2020	Songxian	20002	Negative	male	42	new patient	S	S	S	S	-	+	human Mycobacterium tuberculosis‌
306	2017	xin'an	2017304029	Negative	male	58	new patient	S	S	S	S	-	+	human Mycobacterium tuberculosis‌
307	2021	Ruyang		Positive	male	33	new patient	S	S	S	S	-	+	human Mycobacterium tuberculosis‌
308	2019	main urban	470	Negative	male	50	new patient	S	S	S	S	-	+	human Mycobacterium tuberculosis‌
309	2022	main urban		Positive	male	52	new patient	S	S	S	S	-	+	human Mycobacterium tuberculosis‌
310	2019	main urban	496	Negative	male	23	new patient	R	R	R	R	-	+	human Mycobacterium tuberculosis‌
311	2015	Luoning	30815026	Positive	female	81	new patient	S	S	S	S	-	+	human Mycobacterium tuberculosis‌
312	2021	Luoning		Positive	female	58	new patient	S	S	S	S	-	+	human Mycobacterium tuberculosis‌
313	2021	main urban	43	Positive	male	62	new patient	R	R	R	S	-	+	human Mycobacterium tuberculosis‌
314	2022	main urban		Positive	male	45	new patient	R	S	S	S	-	+	human Mycobacterium tuberculosis‌
315	2018	main urban	246	Negative	male	65	new patient	R	S	S	R	-	+	human Mycobacterium tuberculosis‌
316	2017	Ruyang	2017306026	Positive	male	74	new patient	S	S	S	S	-	+	human Mycobacterium tuberculosis‌
317	2022	Yanshi		Positive	male	72	new patient	R	S	S	S	-	+	human Mycobacterium tuberculosis‌
318	2020	main urban	268	Negative	male	61	new patient	S	S	S	S	-	+	human Mycobacterium tuberculosis‌
319	2021	main urban	522	Negative	male	49	new patient	S	S	S	S	-	+	human Mycobacterium tuberculosis‌
320	2019	xin'an	2018304298	Positive	female	50	new patient	S	S	S	S	-	+	human Mycobacterium tuberculosis‌
321	2016	Luanchuan	30516077	Negative	male	60	new patient	S	S	S	S	-	+	human Mycobacterium tuberculosis‌
322	2019	Yanshi	2019302004	Positive	female	21	new patient	S	S	S	R	-	+	human Mycobacterium tuberculosis‌
323	2018	main urban	300	Positive	male	31	new patient	S	S	S	S	-	+	human Mycobacterium tuberculosis‌
324	2017	Yichuan	2017309080	Positive	male	70	new patient	R	R	R	R	-	+	human Mycobacterium tuberculosis‌
325	2019	Yiyang	2019169020	Positive	female	18	new patient	S	S	S	S	-	+	human Mycobacterium tuberculosis‌
326	2020	main urban	348	Positive	female	50	new patient	S	S	S	S	-	+	human Mycobacterium tuberculosis‌
327	2016	main urban		Positive	male	62	new patient	S	S	S	S	-	+	human Mycobacterium tuberculosis‌
328	2016	main urban		Positive	male	20	new patient	S	S	S	S	-	+	human Mycobacterium tuberculosis‌
329	2019	Yichuan	2019309091	Negative	male	48	new patient	S	S	S	S	-	+	human Mycobacterium tuberculosis‌
330	2017	main urban	2017168327	Negative	male	54	new patient	S	S	S	S	-	+	human Mycobacterium tuberculosis‌
331	2017	main urban	503	Positive	male	30	new patient	S	S	S	S	-	+	human Mycobacterium tuberculosis‌
332	2020	Luanchuan		Negative	female	24	new patient	S	S	S	S	-	+	human Mycobacterium tuberculosis‌
333	2015	Yiyang	30715002	Positive	female	48	new patient	S	S	S	S	-	+	human Mycobacterium tuberculosis‌
334	2017	Mengjin	2017303128	Positive	female	44	new patient	S	S	S	S	-	+	human Mycobacterium tuberculosis‌
335	2022	Mengjin	303296	Positive	female	73	new patient	S	S	S	S	-	+	human Mycobacterium tuberculosis‌
336	2021	Ruyang		Negative	female	54	new patient	S	S	S	S	-	+	human Mycobacterium tuberculosis‌
337	2018	main urban	2017168410	Positive	female	52	new patient	S	S	S	S	-	+	human Mycobacterium tuberculosis‌
338	2015	main urban		Positive	male	46	new patient	S	S	S	R	-	+	human Mycobacterium tuberculosis‌
339	2022	main urban		Positive	male	61	new patient	R	R	S	S	-	+	human Mycobacterium tuberculosis‌
340	2020	Songxian	20037	Positive	male	81	new patient	S	S	S	S	-	+	human Mycobacterium tuberculosis‌
341	2018	Mengjin	2018303085	Positive	male	66	new patient	S	S	S	R	-	+	human Mycobacterium tuberculosis‌
342	2020	Mengjin		Positive	male	70	new patient	S	S	S	S	-	+	human Mycobacterium tuberculosis‌
343	2019	Mengjin	2019303248	Negative	male	32	new patient	S	S	S	S	-	+	human Mycobacterium tuberculosis‌
344	2019	main urban	472	Positive	male	56	new patient	S	S	S	S	-	+	human Mycobacterium tuberculosis‌
345	2016	main urban		Positive	male	70	new patient	S	S	S	S	-	+	human Mycobacterium tuberculosis‌
346	2017	main urban	2017168186	Positive	male	54	new patient	S	S	S	S	-	+	human Mycobacterium tuberculosis‌
347	2022	main urban		Positive	male	47	new patient	S	S	S	S	-	+	human Mycobacterium tuberculosis‌
348	2022	Yiyang		Positive	male	54	new patient	S	S	S	S	-	+	human Mycobacterium tuberculosis‌
349	2015	main urban		Negative	male	65	new patient	R	S	S	R	-	+	human Mycobacterium tuberculosis‌
350	2022	main urban		Positive	male	49	new patient	S	S	S	S	-	+	human Mycobacterium tuberculosis‌
351	2022	main urban		Positive	male	61	new patient	R	S	S	S	-	+	human Mycobacterium tuberculosis‌
352	2019	Songxian	2019061018	Positive	male	29	new patient	R	R	R	R	-	+	human Mycobacterium tuberculosis‌
353	2021	main urban	519	Positive	male	62	new patient	S	S	S	S	-	+	human Mycobacterium tuberculosis‌
354	2022	Yichuan		Positive	male	46	new patient	S	S	S	S	-	+	human Mycobacterium tuberculosis‌
355	2019	Songxian	2019161004	Negative	male	57	new patient	S	S	S	S	-	+	human Mycobacterium tuberculosis‌
356	2019	main urban	208	Positive	male	18	new patient	S	S	S	S	-	+	human Mycobacterium tuberculosis‌
357	2016	Ruyang		Positive	female	52	new patient	S	S	S	S	-	+	human Mycobacterium tuberculosis‌
358	2021	Yiyang	169006	Negative	male	46	new patient	S	S	S	S	-	+	human Mycobacterium tuberculosis‌
359	2015	Yanshi	30215347	Positive	male	61	new patient	S	S	S	S	-	+	human Mycobacterium tuberculosis‌
360	2021	main urban	29	Positive	male	41	new patient	S	S	S	S	-	+	human Mycobacterium tuberculosis‌
361	2022	Yanshi		Positive	female	63	new patient	S	S	R	R	-	+	human Mycobacterium tuberculosis‌
362	2016	Yiyang		Positive	male	52	new patient	S	S	R	R	-	+	human Mycobacterium tuberculosis‌
363	2019	Ruyang	2019306104	Positive	male	30	new patient	R	R	R	R	-	+	human Mycobacterium tuberculosis‌
364	2021	Yanshi		Positive	male	55	new patient	S	S	S	S	-	+	human Mycobacterium tuberculosis‌
365	2022	Yiyang		Positive	male	76	new patient	S	S	S	S	-	+	human Mycobacterium tuberculosis‌
366	2018	main urban	87	Positive	male	42	new patient	R	R	R	S	-	+	human Mycobacterium tuberculosis‌
367	2019	Mengjin	2019303160	Positive	male	49	new patient	S	S	S	R	-	+	human Mycobacterium tuberculosis‌
368	2015	Mengjin	30315115	Positive	female	36	new patient	R	S	S	R	-	+	human Mycobacterium tuberculosis‌
369	2020	Mengjin		Positive	male	54	new patient	S	S	S	S	-	+	human Mycobacterium tuberculosis‌
370	2016	Ruyang		Positive	female	71	new patient	S	S	S	S	-	+	human Mycobacterium tuberculosis‌
371	2022	main urban		Positive	female	45	new patient	S	S	S	S	-	+	human Mycobacterium tuberculosis‌
372	2017	main urban	2017168329	Positive	male	48	new patient	S	S	S	S	-	+	human Mycobacterium tuberculosis‌
373	2021	Ruyang		Negative	female	19	new patient	S	S	S	S	-	+	human Mycobacterium tuberculosis‌
374	2022	Yichuan		Positive	male	79	new patient	S	S	S	S	-	+	human Mycobacterium tuberculosis‌
375	2015	Yanshi	30215276	Positive	female	50	new patient	S	S	S	S	-	+	human Mycobacterium tuberculosis‌
376	2018	Songxian	2017161033	Positive	female	71	new patient	S	S	S	S	-	+	human Mycobacterium tuberculosis‌
377	2018	Yanshi	2018302310	Positive	male	89	new patient	S	S	S	S	-	+	human Mycobacterium tuberculosis‌
378	2019	Yanshi	2019302126	Positive	male	58	new patient	S	S	S	S	-	+	human Mycobacterium tuberculosis‌
379	2019	Mengjin	2019303002	Positive	male	73	new patient	S	S	S	S	-	+	human Mycobacterium tuberculosis‌
380	2019	Songxian	2019161036	Positive	male	55	new patient	S	S	S	S	-	+	human Mycobacterium tuberculosis‌
381	2015	Luoning	30815021	Positive	male	52	new patient	S	S	S	S	-	+	human Mycobacterium tuberculosis‌
382	2022	Luoning		Positive	male	46	new patient	S	S	S	S	-	+	human Mycobacterium tuberculosis‌
383	2020	Luoning	30819198	Positive	female	60	new patient	S	S	S	S	-	+	human Mycobacterium tuberculosis‌
384	2018	Luoning	2018308083	Positive	female	28	new patient	S	S	S	S	-	+	human Mycobacterium tuberculosis‌
385	2015	main urban		Positive	female	47	new patient	S	S	S	S	-	+	human Mycobacterium tuberculosis‌
386	2020	Luoning	30819134	Positive	male	16	new patient	S	S	S	S	-	+	human Mycobacterium tuberculosis‌
387	2021	Luoning		Negative	male	17	new patient	S	S	S	S	-	+	human Mycobacterium tuberculosis‌
388	2018	Luoning	2018308078	Positive	male	38	new patient	R	S	S	R	-	+	human Mycobacterium tuberculosis‌
389	2020	Luoning	96	Positive	male	29	retreatment patient	S	S	S	S	-	+	human Mycobacterium tuberculosis‌
390	2017	main urban	2017168269	Positive	male	16	new patient	R	R	R	R	-	+	human Mycobacterium tuberculosis‌
391	2017	Luanchuan	2017305035	Positive	male	21	new patient	S	S	S	S	-	+	human Mycobacterium tuberculosis‌
392	2021	Ruyang		Negative	male	76	new patient	R	R	S	R	-	+	human Mycobacterium tuberculosis‌
393	2018	Yanshi	2018302186	Positive	male	44	new patient	S	S	S	S	-	+	human Mycobacterium tuberculosis‌
394	2020	Yiyang	20037	Negative	female	27	new patient	S	S	S	S	-	+	human Mycobacterium tuberculosis‌
395	2015	Mengjin	30315047	Positive	female	65	new patient	S	S	S	S	-	+	human Mycobacterium tuberculosis‌
396	2021	Songxian		Negative	male	47	new patient	S	S	S	S	-	+	human Mycobacterium tuberculosis‌
397	2019	Yiyang	2019169055	Negative	male	64	new patient	S	S	S	S	-	+	human Mycobacterium tuberculosis‌
398	2019	Mengjin	2019303147	Positive	male	26	new patient	S	S	S	S	-	+	human Mycobacterium tuberculosis‌
399	2019	Ruyang	2019306058	Positive	male	26	new patient	R	R	S	R	-	+	human Mycobacterium tuberculosis‌
400	2017	Songxian	2017161013	Positive	female	72	new patient	S	S	R	R	-	+	human Mycobacterium tuberculosis‌
401	2022	main urban		Positive	female	24	retreatment patient	S	S	S	S	-	+	human Mycobacterium tuberculosis‌
402	2017	Yiyang	2016307263	Positive	male	67	new patient	S	S	S	S	-	+	human Mycobacterium tuberculosis‌
403	2019	main urban	495	Positive	male	91	new patient	S	S	S	S	-	+	human Mycobacterium tuberculosis‌
404	2017	main urban	2017168297	Positive	male	70	new patient	R	R	R	R	-	+	human Mycobacterium tuberculosis‌
405	2018	Yiyang	2018069011	Positive	female	30	new patient	S	S	S	S	-	+	human Mycobacterium tuberculosis‌
406	2020	main urban	91	Positive	male	49	new patient	S	S	S	S	-	+	human Mycobacterium tuberculosis‌
407	2022	main urban		Positive	female	35	new patient	R	R	R	R	-	+	human Mycobacterium tuberculosis‌
408	2019	Luanchuan	175	Negative	male	50	new patient	S	S	S	S	-	+	human Mycobacterium tuberculosis‌
409	2018	Yiyang	2018169044	Positive	male	27	new patient	S	S	S	S	-	+	human Mycobacterium tuberculosis‌
410	2019	Yanshi	2019302096	Negative	male	36	new patient	S	S	S	R	-	+	human Mycobacterium tuberculosis‌
411	2021	main urban	101	Negative	male	57	new patient	S	S	S	S	-	+	human Mycobacterium tuberculosis‌
412	2017	main urban	2017168136	Positive	male	64	new patient	S	S	S	S	-	+	human Mycobacterium tuberculosis‌
413	2018	Yichuan	2018309032	Positive	male	80	new patient	R	R	R	R	-	+	human Mycobacterium tuberculosis‌
414	2015	main urban		Negative	male	28	new patient	S	S	S	S	-	+	human Mycobacterium tuberculosis‌
415	2021	main urban		Negative	male	23	new patient	S	S	S	S	-	+	human Mycobacterium tuberculosis‌
416	2016	main urban		Positive	female	47	new patient	S	S	S	S	-	+	human Mycobacterium tuberculosis‌
417	2020	main urban	245	Positive	female	27	new patient	S	S	S	S	-	+	human Mycobacterium tuberculosis‌
418	2016	main urban		Positive	female	63	new patient	S	S	S	S	-	+	human Mycobacterium tuberculosis‌
419	2020	main urban	508	Negative	male	49	new patient	S	S	S	S	-	+	human Mycobacterium tuberculosis‌
420	2016	Yichuan		Positive	female	65	new patient	S	S	S	S	-	+	human Mycobacterium tuberculosis‌
421	2021	Ruyang	306146	Negative	female	38	new patient	S	S	S	S	-	+	human Mycobacterium tuberculosis‌
422	2020	main urban	436	Negative	male	63	new patient	S	S	S	S	-	+	human Mycobacterium tuberculosis‌
423	2018	Luoning	2018308059	Negative	male	44	new patient	S	S	S	S	-	+	human Mycobacterium tuberculosis‌
424	2019	Mengjin	2019303168	Positive	male	67	new patient	S	S	S	S	-	+	human Mycobacterium tuberculosis‌
425	2015	Mengjin	30315124	Positive	male	63	new patient	S	S	S	S	-	+	human Mycobacterium tuberculosis‌
426	2017	Yichuan	2016309065	Positive	male	37	new patient	S	S	S	S	-	+	human Mycobacterium tuberculosis‌
427	2018	main urban	395	Positive	male	21	new patient	S	S	S	S	-	+	human Mycobacterium tuberculosis‌
428	2022	main urban		Positive	male	58	new patient	S	S	S	S	-	+	human Mycobacterium tuberculosis‌
429	2021	Luoning		Negative	male	20	new patient	S	S	S	S	-	+	human Mycobacterium tuberculosis‌
430	2016	Luoning		Positive	male	39	new patient	S	S	S	S	-	+	human Mycobacterium tuberculosis‌
431	2016	Luoning		Positive	female	58	new patient	R	R	R	R	-	+	human Mycobacterium tuberculosis‌
432	2020	Yiyang	20045	Positive	male	20	new patient	S	S	S	S	-	+	human Mycobacterium tuberculosis‌
433	2018	Luoning	2018308079	Positive	male	60	new patient	S	S	S	S	-	+	human Mycobacterium tuberculosis‌
434	2022	xin'an		Positive	male	32	new patient	S	S	S	S	-	+	human Mycobacterium tuberculosis‌
435	2021	Luoning		Negative	male	51	new patient	S	S	S	S	-	+	human Mycobacterium tuberculosis‌
436	2016	main urban		Positive	female	30	new patient	S	R	S	S	-	+	human Mycobacterium tuberculosis‌
437	2019	main urban	66	Positive	male	86	new patient	S	S	S	S	-	+	human Mycobacterium tuberculosis‌
438	2019	Yiyang	2019169001	Positive	female	31	new patient	S	R	S	R	-	+	human Mycobacterium tuberculosis‌
439	2022	Songxian		Positive	male	25	new patient	S	S	S	S	-	+	human Mycobacterium tuberculosis‌
440	2018	Luoning	2018308001	Negative	male	49	new patient	S	S	S	S	-	+	human Mycobacterium tuberculosis‌
441	2022	Yichuan		Positive	male	56	new patient	S	S	S	S	-	+	human Mycobacterium tuberculosis‌
442	2022	main urban		Positive	male	64	new patient	S	S	S	S	-	+	human Mycobacterium tuberculosis‌
443	2019	main urban	115	Positive	male	32	new patient	S	S	S	S	-	+	human Mycobacterium tuberculosis‌
444	2020	main urban	148	Positive	female	46	new patient	S	S	S	S	-	+	human Mycobacterium tuberculosis‌
445	2015	main urban		Positive	male	32	new patient	S	S	S	S	-	+	human Mycobacterium tuberculosis‌
446	2020	xin'an	20060	Positive	female	30	new patient	S	S	S	S	-	+	human Mycobacterium tuberculosis‌
447	2019	Songxian	2019061026	Positive	male	49	new patient	S	S	S	S	-	+	human Mycobacterium tuberculosis‌
448	2018	Mengjin	2018303041	Positive	male	70	new patient	S	S	S	S	-	+	human Mycobacterium tuberculosis‌
449	2021	xin'an		Positive	male	26	new patient	R	S	S	R	-	+	human Mycobacterium tuberculosis‌
450	2018	main urban	429	Positive	male	75	new patient	S	S	S	S	-	+	human Mycobacterium tuberculosis‌
451	2019	main urban	24	Positive	male	53	new patient	S	S	R	R	-	+	human Mycobacterium tuberculosis‌
452	2021	main urban	549	Negative	male	57	new patient	S	S	S	S	-	+	human Mycobacterium tuberculosis‌
453	2019	Songxian	2019061027	Positive	male	19	new patient	S	S	S	S	-	+	human Mycobacterium tuberculosis‌
454	2021	Ruyang	306005	Positive	female	71	new patient	S	S	S	S	-	+	human Mycobacterium tuberculosis‌
455	2021	main urban	134	Positive	male	73	new patient	S	S	S	S	-	+	human Mycobacterium tuberculosis‌
456	2021	Yanshi		Positive	female	28	new patient	S	S	S	S	-	+	human Mycobacterium tuberculosis‌
457	2017	main urban	2017168148	Positive	female	78	new patient	S	S	S	S	-	+	human Mycobacterium tuberculosis‌
458	2017	Luoning	2017308126	Positive	female	78	new patient	S	S	S	S	-	+	human Mycobacterium tuberculosis‌
459	2019	Yiyang	2019169064	Positive	male	63	new patient	S	S	S	S	-	+	human Mycobacterium tuberculosis‌
460	2020	Mengjin	19279	Positive	male	20	new patient	S	S	S	R	-	+	human Mycobacterium tuberculosis‌
461	2021	Mengjin		Negative	male	32	retreatment patient	S	S	S	S	-	+	human Mycobacterium tuberculosis‌
462	2019	Yiyang	2019169068	Positive	male	54	new patient	S	S	S	S	-	+	human Mycobacterium tuberculosis‌
463	2017	main urban	2017168184	Positive	male	39	new patient	S	S	S	S	-	+	human Mycobacterium tuberculosis‌
464	2022	main urban		Positive	male	56	new patient	S	S	S	S	-	+	human Mycobacterium tuberculosis‌
465	2017	Luoning	2017308084	Positive	female	85	new patient	S	S	S	S	-	+	human Mycobacterium tuberculosis‌
466	2016	Ruyang		Negative	female	75	new patient	S	S	S	S	-	+	human Mycobacterium tuberculosis‌
467	2019	Mengjin	2019303156	Positive	male	61	new patient	S	S	S	S	-	+	human Mycobacterium tuberculosis‌
468	2015	Luoning	30815015	Negative	female	33	new patient	S	S	S	S	-	+	human Mycobacterium tuberculosis‌
469	2021	Songxian	161004	Positive	male	57	new patient	S	S	S	S	-	+	human Mycobacterium tuberculosis‌
470	2019	Mengjin	2019303078	Positive	male	48	new patient	S	S	S	R	-	+	human Mycobacterium tuberculosis‌
471	2017	Yichuan	2017309069	Negative	male	59	new patient	S	S	S	S	-	+	human Mycobacterium tuberculosis‌
472	2019	Mengjin	2019303073	Positive	male	51	new patient	S	S	S	R	-	+	human Mycobacterium tuberculosis‌
473	2022	Yichuan		Positive	female	62	new patient	S	S	S	S	-	+	human Mycobacterium tuberculosis‌
474	2021	Yanshi		Negative	male	32	new patient	S	S	S	S	-	+	human Mycobacterium tuberculosis‌
475	2017	main urban	2017168086	Positive	female	65	new patient	R	R	S	R	-	+	human Mycobacterium tuberculosis‌
476	2022	Luoning		Positive	female	73	new patient	S	S	S	S	-	+	human Mycobacterium tuberculosis‌
477	2017	Songxian	2017161017	Negative	female	31	new patient	R	S	S	R	-	+	human Mycobacterium tuberculosis‌
478	2018	Ruyang	2018306144	Positive	male	53	new patient	S	S	S	S	-	+	human Mycobacterium tuberculosis‌
479	2020	Yichuan	224	Positive	male	52	new patient	S	S	S	S	-	+	human Mycobacterium tuberculosis‌
480	2018	Songxian	2018161025	Positive	male	70	new patient	S	S	S	S	-	+	human Mycobacterium tuberculosis‌
481	2021	Yichuan		Negative	female	24	new patient	S	S	S	S	-	+	human Mycobacterium tuberculosis‌
482	2021	Luoning		Positive	female	64	new patient	S	S	S	S	-	+	human Mycobacterium tuberculosis‌
483	2020	Yanshi		Positive	male	28	new patient	S	S	S	S	-	+	human Mycobacterium tuberculosis‌
484	2020	Luoning	20079	Positive	male	30	new patient	S	S	S	S	-	+	human Mycobacterium tuberculosis‌
485	2017	Luoning	2017303061	Negative	male	88	new patient	S	S	S	S	-	+	human Mycobacterium tuberculosis‌
486	2019	Mengjin	2019303191	Positive	male	12	new patient	S	S	S	S	-	+	human Mycobacterium tuberculosis‌
487	2022	Luanchuan		Positive	female	35	new patient	S	S	S	S	-	+	human Mycobacterium tuberculosis‌
488	2015	Yiyang	30715052	Positive	female	28	new patient	S	S	S	S	-	+	human Mycobacterium tuberculosis‌
489	2016	Luoning		Positive	female	14	new patient	R	S	S	S	-	+	human Mycobacterium tuberculosis‌
490	2016	Luoning		Positive	male	20	new patient	S	S	S	S	-	+	human Mycobacterium tuberculosis‌
491	2022	Yanshi		Positive	female	53	new patient	R	S	S	R	-	+	human Mycobacterium tuberculosis‌
492	2019	main urban	249	Negative	male	32	new patient	S	S	S	S	-	+	human Mycobacterium tuberculosis‌
493	2022	Mengjin		Positive	male	55	new patient	R	R	S	S	-	+	human Mycobacterium tuberculosis‌
494	2017	main urban	2017168376	Negative	male	65	new patient	S	S	S	R	-	+	human Mycobacterium tuberculosis‌
495	2017	xin'an	2016304311	Positive	male	50	new patient	S	S	S	S	-	+	human Mycobacterium tuberculosis‌
496	2020	main urban	151	Positive	male	33	new patient	S	S	S	S	-	+	human Mycobacterium tuberculosis‌
497	2017	Yiyang	2017169029	Negative	male	56	new patient	S	S	S	S	-	+	human Mycobacterium tuberculosis‌
498	2021	Yanshi		Negative	male	65	new patient	R	R	R	R	-	+	human Mycobacterium tuberculosis‌
499	2016	Yichuan		Positive	male	54	new patient	S	S	S	S	-	+	human Mycobacterium tuberculosis‌
500	2020	Mengjin		Positive	male	34	new patient	S	S	S	S	-	+	human Mycobacterium tuberculosis‌
501	2015	Yanshi	30215033	Negative	male	61	new patient	S	S	S	S	-	+	human Mycobacterium tuberculosis‌
502	2019	Yiyang	2019169028	Positive	male	61	new patient	S	S	S	S	-	+	human Mycobacterium tuberculosis‌
503	2022	Ruyang		Positive	male	67	new patient	S	S	S	S	-	+	human Mycobacterium tuberculosis‌
504	2021	Yichuan		Positive	male	71	new patient	S	S	S	S	-	+	human Mycobacterium tuberculosis‌
505	2019	Yiyang	2019169013	Positive	female	55	new patient	S	S	S	S	-	+	human Mycobacterium tuberculosis‌
506	2019	Mengjin	2019303169	Positive	male	80	new patient	S	S	S	S	-	+	human Mycobacterium tuberculosis‌
507	2021	Yanshi		Negative	male	52	new patient	S	S	S	S	-	+	human Mycobacterium tuberculosis‌
508	2020	Luanchuan	20027	Negative	male	26	new patient	S	S	S	S	-	+	human Mycobacterium tuberculosis‌
509	2019	Luoning	2019308086	Positive	male	50	new patient	S	S	S	S	-	+	human Mycobacterium tuberculosis‌
510	2019	Yanshi	2019302098	Positive	male	83	new patient	S	S	R	S	-	+	human Mycobacterium tuberculosis‌
511	2020	main urban	139	Positive	male	80	new patient	S	S	S	S	-	+	human Mycobacterium tuberculosis‌
512	2018	main urban	155	Positive	male	51	new patient	S	S	S	R	-	+	human Mycobacterium tuberculosis‌
513	2015	Yanshi	30215082	Positive	male	70	new patient	R	R	S	R	-	+	human Mycobacterium tuberculosis‌
514	2019	Mengjin	2018303136	Positive	female	70	new patient	S	S	S	S	-	+	human Mycobacterium tuberculosis‌
515	2018	main urban	333	Negative	male	54	new patient	S	S	S	S	-	+	human Mycobacterium tuberculosis‌
516	2015	Yiyang	30715034	Positive	male	81	new patient	S	S	S	S	-	+	human Mycobacterium tuberculosis‌
517	2018	Yiyang	2017169152	Positive	male	58	new patient	S	S	R	S	-	+	human Mycobacterium tuberculosis‌
518	2020	main urban	518	Positive	male	71	new patient	S	S	S	S	-	+	human Mycobacterium tuberculosis‌
519	2020	main urban	125	Positive	female	68	new patient	S	S	S	S	-	+	human Mycobacterium tuberculosis‌
520	2018	Mengjin	2018303046	Negative	female	80	new patient	S	S	S	S	-	+	human Mycobacterium tuberculosis‌
521	2020	Mengjin	20120	Positive	female	74	retreatment patient	S	S	S	S	-	+	human Mycobacterium tuberculosis‌
522	2017	Yiyang	2017169056	Positive	male	65	new patient	S	S	S	S	-	+	human Mycobacterium tuberculosis‌
523	2021	Mengjin		Negative	female	54	new patient	S	S	S	S	-	+	human Mycobacterium tuberculosis‌
524	2019	Songxian	2019161006	Positive	male	33	new patient	S	S	S	S	-	+	human Mycobacterium tuberculosis‌
525	2018	Songxian	2017161028	Positive	male	66	new patient	R	S	S	R	-	+	human Mycobacterium tuberculosis‌
526	2020	main urban	241	Positive	male	60	new patient	S	S	S	S	-	+	human Mycobacterium tuberculosis‌
527	2021	xin'an		Positive	female	18	new patient	S	S	S	S	-	+	human Mycobacterium tuberculosis‌
528	2018	Yiyang	2018169038	Positive	male	48	new patient	S	S	S	S	-	+	human Mycobacterium tuberculosis‌
529	2019	Yanshi	2019302180	Negative	male	64	new patient	S	S	S	S	-	+	human Mycobacterium tuberculosis‌
530	2018	Yiyang	2018169023	Positive	female	32	new patient	S	S	S	S	-	+	human Mycobacterium tuberculosis‌
531	2021	Yiyang		Positive	male	47	new patient	R	S	S	R	-	+	human Mycobacterium tuberculosis‌
532	2017	Mengjin	2017303068	Positive	male	62	new patient	R	R	S	S	-	+	human Mycobacterium tuberculosis‌
533	2016	Yiyang	30716095	Positive	male	62	new patient	S	S	S	S	-	+	human Mycobacterium tuberculosis‌
534	2016	main urban		Negative	male	17	new patient	S	S	S	S	-	+	human Mycobacterium tuberculosis‌
535	2015	main urban		Positive	male	31	new patient	S	S	S	S	-	+	human Mycobacterium tuberculosis‌
536	2015	Yanshi	30215101	Positive	male	33	new patient	S	S	S	S	-	+	human Mycobacterium tuberculosis‌
537	2020	Ruyang		Positive	male	62	new patient	S	S	S	S	-	+	human Mycobacterium tuberculosis‌
538	2015	main urban		Negative	male	58	new patient	S	S	S	S	-	+	human Mycobacterium tuberculosis‌
539	2019	Ruyang	2019306080	Negative	female	81	new patient	S	S	S	S	-	+	human Mycobacterium tuberculosis‌
540	2021	Luoning		Positive	male	70	new patient	S	S	S	S	-	+	human Mycobacterium tuberculosis‌
541	2020	Songxian	20029	Positive	female	67	new patient	S	S	S	S	-	+	human Mycobacterium tuberculosis‌
542	2022	Yiyang		Positive	female	30	new patient	S	S	S	S	-	+	human Mycobacterium tuberculosis‌
543	2019	Mengjin	2018303109	Negative	male	56	new patient	S	S	S	S	-	+	human Mycobacterium tuberculosis‌
544	2021	main urban	543	Negative	male	44	new patient	S	S	S	S	-	+	human Mycobacterium tuberculosis‌
545	2020	Yanshi	302201	Positive	female	81	new patient	S	S	S	S	-	+	human Mycobacterium tuberculosis‌
546	2019	Yanshi	2019302003	Negative	male	84	new patient	S	S	S	S	-	+	human Mycobacterium tuberculosis‌
547	2022	main urban		Positive	male	32	new patient	S	S	S	S	-	+	human Mycobacterium tuberculosis‌
548	2022	main urban		Positive	male	51	new patient	S	S	S	S	-	+	human Mycobacterium tuberculosis‌
549	2018	Songxian	2017161029	Negative	male	75	new patient	S	S	S	S	-	+	human Mycobacterium tuberculosis‌
550	2020	Yiyang	20027	Positive	female	24	new patient	S	S	S	S	-	+	human Mycobacterium tuberculosis‌
551	2015	Mengjin	30315011	Negative	male	30	new patient	S	S	S	S	-	+	human Mycobacterium tuberculosis‌
552	2021	Mengjin		Negative	male	46	new patient	S	S	S	S	-	+	human Mycobacterium tuberculosis‌
553	2020	Songxian	20005	Positive	male	29	new patient	S	S	S	R	-	+	human Mycobacterium tuberculosis‌
554	2018	Songxian	2018161008	Positive	male	73	new patient	S	S	S	S	-	+	human Mycobacterium tuberculosis‌
555	2021	Yichuan		Negative	male	66	new patient	S	S	S	S	-	+	human Mycobacterium tuberculosis‌
556	2020	Luanchuan	20024	Negative	male	22	new patient	S	S	S	S	-	+	human Mycobacterium tuberculosis‌
557	2022	Yichuan		Positive	female	70	new patient	S	S	S	S	-	+	human Mycobacterium tuberculosis‌
558	2020	Ruyang	19126	Positive	female	33	new patient	S	S	S	S	-	+	human Mycobacterium tuberculosis‌
559	2017	Mengjin	2016303229	Negative	male	39	new patient	S	S	S	S	-	+	human Mycobacterium tuberculosis‌
560	2017	Mengjin	2016303228	Positive	male	57	new patient	S	S	S	S	-	+	human Mycobacterium tuberculosis‌
561	2020	main urban	339	Positive	male	18	new patient	R	S	S	R	-	+	human Mycobacterium tuberculosis‌
562	2020	main urban	141	Positive	female	51	new patient	R	S	S	S	-	+	human Mycobacterium tuberculosis‌
563	2019	Mengjin	2019303173	Positive	male	35	new patient	S	S	S	S	-	+	human Mycobacterium tuberculosis‌
564	2021	Luanchuan		Positive	male	45	new patient	S	S	S	S	-	+	human Mycobacterium tuberculosis‌
565	2022	Luanchuan		Positive	male	54	retreatment patient	S	S	S	S	-	+	human Mycobacterium tuberculosis‌
566	2021	Luoning	308141	Negative	female	41	new patient	S	S	S	S	-	+	human Mycobacterium tuberculosis‌
567	2022	main urban		Positive	male	41	new patient	S	S	S	S	-	+	human Mycobacterium tuberculosis‌
568	2020	Yichuan	20062	Positive	male	64	new patient	S	S	S	R	-	+	human Mycobacterium tuberculosis‌
569	2022	Yanshi		Positive	male	46	new patient	S	S	S	S	-	+	human Mycobacterium tuberculosis‌
570	2020	Yanshi	20097	Positive	male	31	new patient	S	S	S	S	-	+	human Mycobacterium tuberculosis‌
571	2021	xin'an		Positive	male	26	new patient	S	S	S	S	-	+	human Mycobacterium tuberculosis‌
572	2020	Yichuan	30309133	Positive	male	31	new patient	R	R	S	R	-	+	human Mycobacterium tuberculosis‌
573	2021	Songxian		Positive	male	69	new patient	S	S	S	S	-	+	human Mycobacterium tuberculosis‌
574	2020	Songxian	20027	Positive	male	40	new patient	S	S	S	S	-	+	human Mycobacterium tuberculosis‌
575	2020	main urban	410	Negative	male	34	new patient	S	S	S	S	-	+	human Mycobacterium tuberculosis‌
576	2015	Yanshi	30215303	Negative	male	31	new patient	R	R	S	R	-	+	human Mycobacterium tuberculosis‌
577	2022	Yanshi		Positive	female	32	new patient	S	S	S	S	-	+	human Mycobacterium tuberculosis‌
578	2015	Mengjin	30315125	Negative	female	72	new patient	S	S	S	S	-	+	human Mycobacterium tuberculosis‌
579	2021	Yanshi		Positive	female	57	new patient	S	S	S	S	-	+	human Mycobacterium tuberculosis‌
580	2022	Yanshi		Positive	male	21	new patient	S	S	S	S	-	+	human Mycobacterium tuberculosis‌
581	2015	main urban		Positive	male	69	new patient	R	R	S	R	-	+	human Mycobacterium tuberculosis‌
582	2020	main urban	471	Negative	male	24	new patient	S	S	S	S	-	+	human Mycobacterium tuberculosis‌
583	2021	main urban	550	Negative	male	31	retreatment patient	S	S	S	S	-	+	human Mycobacterium tuberculosis‌
584	2020	main urban	472	Negative	male	45	new patient	S	S	S	S	-	+	human Mycobacterium tuberculosis‌
585	2015	xin'an	30415042	Negative	male	46	new patient	R	S	S	S	-	+	human Mycobacterium tuberculosis‌
586	2018	xin'an		Positive	male	64	retreatment patient	R	R	S	S	-	+	human Mycobacterium tuberculosis‌
587	2020	Luoning	20060	Positive	male	52	new patient	S	S	S	S	-	+	human Mycobacterium tuberculosis‌
588	2021	Yichuan		Positive	male	71	new patient	S	S	S	S	-	+	human Mycobacterium tuberculosis‌
589	2020	main urban	425	Negative	male	70	new patient	S	S	S	S	-	+	human Mycobacterium tuberculosis‌
590	2017	Luoning	2017308040	Negative	male	58	new patient	S	S	S	S	-	+	human Mycobacterium tuberculosis‌
591	2019	main urban	162	Negative	male	28	new patient	S	S	S	S	-	+	human Mycobacterium tuberculosis‌
592	2019	Luoning	2019308063	Positive	female	71	new patient	R	S	S	S	-	+	human Mycobacterium tuberculosis‌
593	2021	Yiyang		Negative	male	67	new patient	S	S	S	S	-	+	human Mycobacterium tuberculosis‌
594	2020	main urban	156	Positive	female	60	new patient	S	S	S	S	-	+	human Mycobacterium tuberculosis‌
595	2020	main urban	175	Negative	female	61	new patient	S	S	S	S	-	+	human Mycobacterium tuberculosis‌
596	2015	Mengjin	30315005	Negative	male	55	new patient	R	R	S	R	-	+	human Mycobacterium tuberculosis‌
597	2020	main urban	169	Positive	male	36	new patient	S	S	S	S	-	+	human Mycobacterium tuberculosis‌
598	2017	main urban	2017168074	Positive	male	72	new patient	S	S	S	S	-	+	human Mycobacterium tuberculosis‌
599	2019	main urban	39	Negative	male	59	new patient	S	S	S	S	-	+	human Mycobacterium tuberculosis‌
600	2018	main urban	18042	Positive	male	62	new patient	R	S	S	R	-	+	human Mycobacterium tuberculosis‌
601	2019	main urban	229	Positive	male	51	new patient	R	R	R	R	-	+	human Mycobacterium tuberculosis‌
602	2021	main urban	138	Negative	male	68	new patient	R	R	R	R	-	+	human Mycobacterium tuberculosis‌
603	2022	main urban		Positive	male	26	retreatment patient	R	R	R	R	-	+	human Mycobacterium tuberculosis‌
604	2017	main urban	2017168379	Negative	male	17	new patient	R	R	S	S	-	+	human Mycobacterium tuberculosis‌
605	2016	main urban		Positive	male	44	new patient	S	S	S	S	-	+	human Mycobacterium tuberculosis‌
606	2020	Yanshi	20070	Positive	male	32	new patient	S	S	S	S	-	+	human Mycobacterium tuberculosis‌
607	2019	main urban	252	Positive	male	53	new patient	R	S	S	S	-	+	human Mycobacterium tuberculosis‌
608	2018	main urban	376	Positive	male	53	new patient	R	S	S	S	-	+	human Mycobacterium tuberculosis‌
609	2019	main urban	97	Positive	male	28	new patient	S	S	S	S	-	+	human Mycobacterium tuberculosis‌
610	2022	Yichuan		Positive	female	75	new patient	S	S	S	S	-	+	human Mycobacterium tuberculosis‌
611	2021	Yanshi		Positive	male	62	new patient	S	S	S	S	-	+	human Mycobacterium tuberculosis‌
612	2021	Songxian		Negative	male	57	new patient	S	S	S	S	-	+	human Mycobacterium tuberculosis‌
613	2022	main urban		Positive	male	51	retreatment patient	S	S	S	S	-	+	human Mycobacterium tuberculosis‌
614	2020	main urban	522	Positive	male	55	new patient	R	S	S	R	-	+	human Mycobacterium tuberculosis‌
615	2022	Songxian		Positive	male	43	new patient	S	S	S	S	-	+	human Mycobacterium tuberculosis‌
616	2022	main urban		Positive	male	12	new patient	S	S	S	S	-	+	human Mycobacterium tuberculosis‌
617	2017	main urban	2017168374	Negative	male	57	new patient	S	S	S	S	-	+	human Mycobacterium tuberculosis‌
618	2021	Yiyang	169069	Positive	male	32	new patient	R	S	S	R	-	+	human Mycobacterium tuberculosis‌
619	2022	Yiyang		Positive	male	43	retreatment patient	R	R	S	S	-	+	human Mycobacterium tuberculosis‌
620	2022	Yiyang		Positive	female	71	new patient	R	S	S	S	-	+	human Mycobacterium tuberculosis‌
621	2022	main urban		Positive	male	57	new patient	S	S	S	S	-	+	human Mycobacterium tuberculosis‌
622	2021	main urban	105	Negative	male	19	new patient	S	S	S	S	-	+	human Mycobacterium tuberculosis‌
623	2019	Luoning	2018308102	Positive	male	57	new patient	S	S	S	S	-	+	human Mycobacterium tuberculosis‌
624	2021	xin'an		Negative	female	60	new patient	S	S	S	S	-	+	human Mycobacterium tuberculosis‌
625	2019	Yiyang	2019169014	Positive	male	29	new patient	S	S	S	S	-	+	human Mycobacterium tuberculosis‌
626	2018	main urban	167	Positive	male	62	new patient	S	S	S	S	-	+	human Mycobacterium tuberculosis‌
627	2018	main urban	261	Positive	male	57	new patient	S	S	S	S	-	+	human Mycobacterium tuberculosis‌
628	2019	Yiyang	2019169036	Negative	male	46	new patient	S	S	S	S	-	+	human Mycobacterium tuberculosis‌
629	2017	Luoning	2017308019	Positive	male	42	new patient	S	S	S	S	-	+	human Mycobacterium tuberculosis‌
630	2022	main urban		Positive	male	20	new patient	S	S	S	S	-	+	human Mycobacterium tuberculosis‌
631	2020	Luanchuan	20029	Negative	male	33	new patient	R	R	R	R	-	+	human Mycobacterium tuberculosis‌
632	2021	main urban	19	Negative	male	59	retreatment patient	R	R	R	R	-	+	human Mycobacterium tuberculosis‌
633	2021	main urban	137	Negative	male	34	new patient	S	S	S	S	-	+	human Mycobacterium tuberculosis‌
634	2017	Luoning	2017168026	Positive	male	70	new patient	R	R	R	R	-	+	human Mycobacterium tuberculosis‌
635	2020	main urban	45	Positive	female	46	new patient	S	S	S	S	-	+	human Mycobacterium tuberculosis‌
636	2018	xin'an	2018304165	Negative	male	64	new patient	S	S	S	S	-	+	human Mycobacterium tuberculosis‌
637	2020	main urban	205	Negative	male	57	new patient	S	S	S	S	-	+	human Mycobacterium tuberculosis‌
638	2019	main urban	223	Positive	male	55	new patient	S	S	S	S	-	+	human Mycobacterium tuberculosis‌
639	2018	main urban	18043	Positive	male	69	new patient	S	S	S	S	-	+	human Mycobacterium tuberculosis‌
640	2017	main urban	2017168032	Positive	male	38	new patient	R	R	R	R	-	+	human Mycobacterium tuberculosis‌
641	2021	main urban		Negative	male	45	new patient	S	S	S	S	-	+	human Mycobacterium tuberculosis‌
642	2019	main urban	56	Positive	male	74	new patient	S	S	S	R	-	+	human Mycobacterium tuberculosis‌
643	2017	Ruyang	2017306053	Negative	male	20	new patient	S	S	S	S	-	+	human Mycobacterium tuberculosis‌
644	2021	Mengjin		Positive	male	54	new patient	S	S	S	S	-	+	human Mycobacterium tuberculosis‌
645	2021	Yanshi		Negative	male	31	new patient	S	S	S	S	-	+	human Mycobacterium tuberculosis‌
646	2017	Yiyang	2017169008	Positive	male	78	new patient	S	S	S	S	-	+	human Mycobacterium tuberculosis‌
647	2021	Luanchuan		Positive	male	84	new patient	S	S	S	S	-	+	human Mycobacterium tuberculosis‌
648	2021	Yichuan		Negative	male	28	new patient	S	S	S	S	-	+	human Mycobacterium tuberculosis‌
649	2019	Yiyang	2019169003	Positive	male	53	new patient	R	R	R	R	-	+	human Mycobacterium tuberculosis‌
650	2018	main urban	63	Positive	male	62	new patient	S	S	S	S	-	+	human Mycobacterium tuberculosis‌
651	2021	main urban	176	Negative	male	88	new patient	S	S	S	S	-	+	human Mycobacterium tuberculosis‌
652	2021	main urban		Negative	male	30	new patient	S	S	S	S	-	+	human Mycobacterium tuberculosis‌
653	2021	xin'an		Negative	male	17	new patient	S	S	S	S	-	+	human Mycobacterium tuberculosis‌
654	2021	Mengjin		Negative	female	64	new patient	S	S	S	S	-	+	human Mycobacterium tuberculosis‌
655	2019	Luanchuan	25	Negative	male	87	new patient	S	S	S	S	-	+	human Mycobacterium tuberculosis‌
656	2020	xin'an	19260	Positive	female	43	new patient	R	R	S	R	-	+	human Mycobacterium tuberculosis‌
657	2015	Yanshi	30215272	Positive	female	72	new patient	S	S	S	S	-	+	human Mycobacterium tuberculosis‌
658	2017	main urban	2017168262	Positive	male	56	new patient	S	S	S	S	-	+	human Mycobacterium tuberculosis‌
659	2018	xin'an	2017304186	Positive	male	26	new patient	S	S	S	S	-	+	human Mycobacterium tuberculosis‌
660	2020	Songxian	20031	Positive	female	28	new patient	S	S	S	S	-	+	human Mycobacterium tuberculosis‌
661	2018	main urban	61	Positive	male	57	new patient	R	R	R	R	-	+	human Mycobacterium tuberculosis‌
662	2020	main urban	261	Negative	male	64	retreatment patient	S	S	S	S	-	+	human Mycobacterium tuberculosis‌
663	2015	main urban		Negative	male	65	new patient	S	S	S	S	-	+	human Mycobacterium tuberculosis‌
664	2022	main urban		Positive	male	40	new patient	S	S	S	S	-	+	human Mycobacterium tuberculosis‌
665	2020	main urban	237	Positive	male	50	new patient	S	S	S	S	-	+	human Mycobacterium tuberculosis‌
666	2016	Yanshi		Positive	male	64	new patient	S	S	S	S	-	+	human Mycobacterium tuberculosis‌
667	2022	xin'an		Positive	female	55	new patient	S	S	S	S	-	+	human Mycobacterium tuberculosis‌
668	2019	Yiyang	2019169019	Positive	female	30	new patient	S	S	S	S	-	+	human Mycobacterium tuberculosis‌
669	2020	Luoning	30819185	Positive	male	23	new patient	S	S	S	S	-	+	human Mycobacterium tuberculosis‌
670	2018	main urban	202	Positive	male	54	new patient	S	S	S	S	-	+	human Mycobacterium tuberculosis‌
671	2021	Yichuan	309348	Positive	male	20	new patient	S	S	S	S	-	+	human Mycobacterium tuberculosis‌
672	2017	main urban	20	Positive	female	35	new patient	S	S	S	S	-	+	human Mycobacterium tuberculosis‌
673	2022	Luanchuan		Positive	male	44	new patient	S	S	S	S	-	+	human Mycobacterium tuberculosis‌
674	2018	main urban	64	Negative	male	59	new patient	S	S	S	S	-	+	human Mycobacterium tuberculosis‌
675	2020	main urban	307	Positive	male	54	new patient	R	S	S	R	-	+	human Mycobacterium tuberculosis‌
676	2022	Luoning		Positive	male	84	new patient	R	S	S	S	-	+	human Mycobacterium tuberculosis‌
677	2022	Songxian		Positive	male	45	new patient	S	S	S	S	-	+	human Mycobacterium tuberculosis‌
678	2021	Ruyang		Negative	male	46	new patient	S	S	S	S	-	+	human Mycobacterium tuberculosis‌
679	2021	Luanchuan		Positive	male	35	new patient	S	S	S	S	-	+	human Mycobacterium tuberculosis‌
680	2022	Songxian		Positive	female	21	new patient	S	S	S	S	-	+	human Mycobacterium tuberculosis‌
681	2016	Yiyang		Positive	male	90	new patient	S	S	S	R	-	+	human Mycobacterium tuberculosis‌
682	2016	main urban		Positive	male	33	new patient	S	S	S	S	-	+	human Mycobacterium tuberculosis‌
683	2015	Ruyang	30615008	Positive	male	22	new patient	S	R	S	S	-	+	human Mycobacterium tuberculosis‌
684	2018	Songxian	2017161024	Positive	male	70	new patient	R	R	R	S	-	+	human Mycobacterium tuberculosis‌
685	2018	main urban	127	Positive	male	63	new patient	S	S	S	S	-	+	human Mycobacterium tuberculosis‌
686	2015	Ruyang	30615030	Positive	male	60	new patient	S	S	S	S	-	+	human Mycobacterium tuberculosis‌
687	2015	Mengjin	30315049	Negative	male	53	new patient	R	R	S	R	-	+	human Mycobacterium tuberculosis‌
688	2017	Luoning	2017308037	Negative	male	47	new patient	S	S	S	S	-	+	human Mycobacterium tuberculosis‌
689	2019	Mengjin	2019303187	Positive	female	66	new patient	S	S	S	S	-	+	human Mycobacterium tuberculosis‌
690	2017	Mengjin	2017303050	Negative	female	65	new patient	S	S	S	S	-	+	human Mycobacterium tuberculosis‌
691	2019	Yanshi	2019302272	Negative	male	23	new patient	S	S	S	S	-	+	human Mycobacterium tuberculosis‌
692	2017	main urban	5	Positive	male	56	new patient	R	R	R	R	-	+	human Mycobacterium tuberculosis‌
693	2016	Luanchuan		Positive	male	50	new patient	S	S	S	S	-	+	human Mycobacterium tuberculosis‌
694	2022	Luanchuan		Positive	female	65	new patient	S	S	S	S	-	+	human Mycobacterium tuberculosis‌
695	2019	main urban	50	Positive	male	65	new patient	S	S	S	S	-	+	human Mycobacterium tuberculosis‌
696	2016	main urban		Positive	male	57	new patient	S	S	S	S	-	+	human Mycobacterium tuberculosis‌
697	2015	Yiyang		Positive	male	47	new patient	S	S	S	S	-	+	human Mycobacterium tuberculosis‌
698	2019	Mengjin	2019303103	Positive	male	28	new patient	S	S	S	S	-	+	human Mycobacterium tuberculosis‌
699	2016	Yiyang		Positive	male	34	new patient	S	S	S	S	-	+	human Mycobacterium tuberculosis‌
700	2015	xin'an	30415013	Positive	male	48	new patient	R	S	S	S	-	+	human Mycobacterium tuberculosis‌
701	2019	main urban	37	Positive	male	36	new patient	S	S	S	S	-	+	human Mycobacterium tuberculosis‌
702	2021	Yanshi		Negative	male	48	new patient	S	S	S	S	-	+	human Mycobacterium tuberculosis‌
703	2017	main urban	2017168050	Positive	male	60	new patient	S	S	S	S	-	+	human Mycobacterium tuberculosis‌
704	2022	main urban		Positive	male	62	new patient	S	S	S	S	-	+	human Mycobacterium tuberculosis‌
705	2019	Ruyang	2018306146	Positive	male	23	new patient	R	S	S	R	-	+	human Mycobacterium tuberculosis‌
706	2018	Yanshi	2018302057	Positive	male	65	new patient	R	R	S	S	-	+	human Mycobacterium tuberculosis‌
707	2020	Luanchuan	3050045	Negative	male	50	new patient	S	S	S	S	-	+	human Mycobacterium tuberculosis‌
708	2015	Mengjin	30315001	Positive	male	65	new patient	R	S	S	R	-	+	human Mycobacterium tuberculosis‌
709	2022	main urban		Positive	male	67	new patient	S	S	S	S	-	+	human Mycobacterium tuberculosis‌
710	2015	Luanchuan	30515007	Positive	female	80	new patient	S	S	S	S	-	+	human Mycobacterium tuberculosis‌
711	2021	Songxian	161055	Positive	male	48	new patient	S	S	S	S	-	+	human Mycobacterium tuberculosis‌
712	2017	main urban	437	Positive	male	53	new patient	S	S	S	S	-	+	human Mycobacterium tuberculosis‌
713	2016	Yiyang		Positive	female	19	new patient	S	S	S	S	-	+	human Mycobacterium tuberculosis‌
714	2021	Yiyang		Positive	male	50	new patient	S	S	S	S	-	+	human Mycobacterium tuberculosis‌
715	2019	Songxian	2019061011	Positive	female	68	new patient	R	R	R	R	-	+	human Mycobacterium tuberculosis‌
716	2017	main urban	2017168028	Positive	female	56	new patient	S	S	S	S	-	+	human Mycobacterium tuberculosis‌
717	2021	xin'an		Positive	female	76	new patient	S	S	S	S	-	+	human Mycobacterium tuberculosis‌
718	2019	main urban	18	Negative	female	18	new patient	S	S	S	S	-	+	human Mycobacterium tuberculosis‌
719	2015	Yiyang	30715059	Positive	male	27	new patient	S	S	S	S	-	+	human Mycobacterium tuberculosis‌
720	2019	main urban	148	Positive	male	19	new patient	R	R	S	R	-	+	human Mycobacterium tuberculosis‌
721	2021	main urban	171	Negative	male	64	retreatment patient	R	R	S	R	-	+	human Mycobacterium tuberculosis‌
722	2022	Mengjin		Positive	male	60	new patient	S	S	S	S	-	+	human Mycobacterium tuberculosis‌
723	2016	Yiyang	30716096	Positive	male	68	new patient	S	S	S	S	-	+	human Mycobacterium tuberculosis‌
724	2019	Ruyang	2018306126	Negative	male	72	new patient	S	S	S	S	-	+	human Mycobacterium tuberculosis‌
725	2015	Yanshi	30215138	Positive	male	21	new patient	S	S	S	S	-	+	human Mycobacterium tuberculosis‌
726	2016	main urban		Positive	male	71	new patient	S	S	S	S	-	+	human Mycobacterium tuberculosis‌
727	2020	Yanshi	20003	Positive	male	56	new patient	S	S	S	S	-	+	human Mycobacterium tuberculosis‌
728	2021	main urban		Negative	male	42	new patient	S	S	S	S	-	+	human Mycobacterium tuberculosis‌
729	2020	Songxian	161051	Positive	female	58	new patient	S	S	S	S	-	+	human Mycobacterium tuberculosis‌
730	2020	Yichuan	20180	Positive	female	17	new patient	S	S	S	S	-	+	human Mycobacterium tuberculosis‌
731	2021	Songxian	161054	Negative	male	85	new patient	S	S	S	S	-	+	human Mycobacterium tuberculosis‌
732	2019	Luanchuan	43	Positive	male	61	new patient	S	S	S	S	-	+	human Mycobacterium tuberculosis‌
733	2021	Luanchuan		Positive	male	65	retreatment patient	S	S	S	S	-	+	human Mycobacterium tuberculosis‌
734	2021	Ruyang	306140	Negative	male	25	new patient	S	S	S	S	-	+	human Mycobacterium tuberculosis‌
735	2020	Mengjin		Positive	female	61	new patient	S	S	S	S	-	+	human Mycobacterium tuberculosis‌
736	2021	Luoning		Negative	male	84	new patient	R	R	R	R	-	+	human Mycobacterium tuberculosis‌
737	2020	Yichuan		Positive	male	76	new patient	S	S	S	S	-	+	human Mycobacterium tuberculosis‌
738	2016	main urban		Positive	male	20	new patient	S	S	S	S	-	+	human Mycobacterium tuberculosis‌
739	2020	Luoning	20066	Positive	male	29	new patient	R	S	S	S	-	+	human Mycobacterium tuberculosis‌
740	2018	Mengjin	2017303197	Positive	male	70	new patient	S	S	S	S	-	+	human Mycobacterium tuberculosis‌
741	2015	Mengjin	30315045	Positive	male	20	new patient	S	S	S	S	-	+	human Mycobacterium tuberculosis‌
742	2022	Yichuan		Positive	male	16	new patient	S	S	S	S	-	+	human Mycobacterium tuberculosis‌
743	2017	Yichuan	2016309063	Positive	female	58	new patient	S	S	S	S	-	+	human Mycobacterium tuberculosis‌
744	2019	Luanchuan	36	Positive	female	17	new patient	S	S	S	S	-	+	human Mycobacterium tuberculosis‌
745	2015	Ruyang	30615011	Positive	female	52	new patient	R	S	S	R	-	+	human Mycobacterium tuberculosis‌
746	2021	Luoning		Negative	male	23	new patient	S	S	S	S	-	+	human Mycobacterium tuberculosis‌
747	2015	Yanshi	30215384	Positive	male	32	new patient	S	S	R	S	-	+	human Mycobacterium tuberculosis‌
748	2020	main urban	250	Negative	female	53	new patient	S	S	S	S	-	+	human Mycobacterium tuberculosis‌
749	2019	Mengjin	2018303137	Negative	male	53	new patient	S	S	S	S	-	+	human Mycobacterium tuberculosis‌
750	2020	Yichuan	20071	Positive	male	70	new patient	S	S	S	S	-	+	human Mycobacterium tuberculosis‌
751	2020	main urban	107	Positive	male	53	new patient	R	S	S	S	-	+	human Mycobacterium tuberculosis‌
752	2022	Yiyang		Positive	female	69	new patient	S	S	S	S	-	+	human Mycobacterium tuberculosis‌
753	2021	Ruyang		Positive	male	65	new patient	S	S	S	S	-	+	human Mycobacterium tuberculosis‌
754	2015	Luoning	30815045	Positive	male	73	new patient	S	S	S	S	-	+	human Mycobacterium tuberculosis‌
755	2020	xin'an	149	Positive	male	54	new patient	S	S	S	S	-	+	human Mycobacterium tuberculosis‌
756	2018	main urban	500	Negative	male	75	new patient	S	S	S	S	-	+	human Mycobacterium tuberculosis‌
757	2020	main urban	427	Negative	male	36	new patient	S	S	S	S	-	+	human Mycobacterium tuberculosis‌
758	2019	main urban	25	Positive	male	65	new patient	S	S	S	S	-	+	human Mycobacterium tuberculosis‌
759	2018	Yiyang	2018169031	Positive	male	71	new patient	S	S	S	S	-	+	human Mycobacterium tuberculosis‌
760	2015	main urban		Positive	female	73	new patient	S	S	S	S	-	+	human Mycobacterium tuberculosis‌
761	2019	Yiyang	2019169070	Positive	male	48	new patient	S	S	S	S	-	+	human Mycobacterium tuberculosis‌
762	2022	Yichuan		Positive	male	77	retreatment patient	S	S	S	S	-	+	human Mycobacterium tuberculosis‌
763	2019	Yichuan	2019309082	Positive	male	20	new patient	S	S	S	S	-	+	human Mycobacterium tuberculosis‌
764	2022	Yiyang		Positive	male	61	new patient	S	S	S	S	-	+	human Mycobacterium tuberculosis‌
765	2018	Songxian	2017161027	Positive	female	47	new patient	S	S	S	S	-	+	human Mycobacterium tuberculosis‌
766	2022	Yanshi		Positive	male	65	new patient	S	S	S	S	-	+	human Mycobacterium tuberculosis‌
767	2019	Mengjin	2018303108	Positive	male	23	new patient	S	S	S	S	-	+	human Mycobacterium tuberculosis‌
768	2016	main urban		Negative	male	73	new patient	S	S	S	S	-	+	human Mycobacterium tuberculosis‌
769	2021	Songxian		Negative	male	84	new patient	S	S	S	S	-	+	human Mycobacterium tuberculosis‌
770	2021	main urban	527	Negative	male	20	new patient	S	S	S	S	-	+	human Mycobacterium tuberculosis‌
771	2020	Yiyang	20044	Positive	female	21	new patient	R	S	S	R	-	+	human Mycobacterium tuberculosis‌
772	2016	Luanchuan		Positive	male	34	new patient	R	S	S	R	-	+	human Mycobacterium tuberculosis‌
773	2022	Mengjin		Positive	male	23	new patient	S	S	S	S	-	+	human Mycobacterium tuberculosis‌
774	2022	main urban		Positive	male	50	new patient	S	S	S	S	-	+	human Mycobacterium tuberculosis‌
775	2021	Mengjin		Negative	male	59	new patient	S	S	S	S	-	+	human Mycobacterium tuberculosis‌
776	2021	Yanshi		Negative	male	47	new patient	R	R	S	R	-	+	human Mycobacterium tuberculosis‌
777	2015	Mengjin	30315013	Negative	female	55	new patient	R	R	S	R	-	+	human Mycobacterium tuberculosis‌
778	2019	Yiyang	2019169071	Negative	male	50	new patient	S	S	S	S	-	+	human Mycobacterium tuberculosis‌
779	2018	main urban	389	Positive	male	77	new patient	S	S	S	S	-	+	human Mycobacterium tuberculosis‌
780	2021	Songxian		Negative	female	32	new patient	S	S	S	S	-	+	human Mycobacterium tuberculosis‌
781	2018	main urban	593	Positive	male	44	new patient	S	S	S	S	-	+	human Mycobacterium tuberculosis‌
782	2018	Luanchuan	2018305263	Negative	male	24	new patient	S	S	S	R	-	+	human Mycobacterium tuberculosis‌
783	2019	Yiyang	2019169042	Positive	male	29	new patient	S	S	S	S	-	+	human Mycobacterium tuberculosis‌
784	2015	Mengjin	30315137	Positive	female	66	new patient	R	S	S	R	-	+	human Mycobacterium tuberculosis‌
785	2017	main urban	2017168294	Positive	female	60	new patient	R	R	R	S	-	+	human Mycobacterium tuberculosis‌
786	2020	Yiyang	169067	Positive	male	39	new patient	S	S	S	S	-	+	human Mycobacterium tuberculosis‌
787	2022	main urban		Positive	male	74	new patient	S	S	S	S	-	+	human Mycobacterium tuberculosis‌
788	2015	Yichuan	30915065	Positive	male	52	new patient	S	S	S	S	-	+	human Mycobacterium tuberculosis‌
789	2020	Luanchuan	20009	Negative	male	30	new patient	S	S	S	S	-	+	human Mycobacterium tuberculosis‌
790	2021	Songxian		Positive	male	22	new patient	S	S	S	S	-	+	human Mycobacterium tuberculosis‌
791	2022	main urban		Positive	male	47	retreatment patient	S	S	S	S	-	+	human Mycobacterium tuberculosis‌
792	2020	main urban	19	Positive	male	64	new patient	S	S	S	S	-	+	human Mycobacterium tuberculosis‌
793	2022	Yiyang		Positive	male	55	new patient	R	S	S	S	-	+	human Mycobacterium tuberculosis‌
794	2019	Songxian	2019061030	Positive	male	54	new patient	S	S	S	S	-	+	human Mycobacterium tuberculosis‌
795	2021	xin'an		Positive	male	49	new patient	S	S	S	S	-	+	human Mycobacterium tuberculosis‌
796	2019	Songxian	2019061022	Positive	male	34	new patient	S	S	S	S	-	+	human Mycobacterium tuberculosis‌
797	2018	Yichuan	2018309142	Positive	male	51	new patient	S	S	S	S	-	+	human Mycobacterium tuberculosis‌
798	2018	main urban	248	Positive	male	64	new patient	S	S	S	S	-	+	human Mycobacterium tuberculosis‌
799	2021	Yanshi		Positive	male	54	new patient	S	S	S	S	-	+	human Mycobacterium tuberculosis‌
800	2020	Songxian	20047	Negative	female	91	new patient	S	S	S	S	-	+	human Mycobacterium tuberculosis‌
801	2022	Yiyang		Positive	male	34	new patient	S	S	S	S	-	+	human Mycobacterium tuberculosis‌
802	2019	Yiyang	2019169078	Positive	male	68	new patient	S	S	S	S	-	+	human Mycobacterium tuberculosis‌
803	2018	Yichuan		Positive	female	58	new patient	S	S	S	S	-	+	human Mycobacterium tuberculosis‌
804	2020	Yiyang	20020	Negative	male	64	new patient	S	S	S	S	+	+	2018018(human Mycobacterium tuberculosis‌结核480+1)
805	2021	main urban	525	Positive	male	57	new patient	S	S	S	S	-	+	human Mycobacterium tuberculosis‌
806	2019	Luanchuan	42	Negative	male	51	new patient	S	S	S	S	-	+	human Mycobacterium tuberculosis‌
807	2016	main urban		Positive	male	20	new patient	S	S	S	S	-	+	human Mycobacterium tuberculosis‌
808	2021	Ruyang		Positive	male	43	new patient	S	S	S	S	-	+	human Mycobacterium tuberculosis‌
809	2017	Mengjin	2017303156	Positive	male	75	new patient	S	S	S	S	-	+	human Mycobacterium tuberculosis‌
810	2021	Ruyang	306002	Positive	male	49	new patient	S	S	S	S	-	+	human Mycobacterium tuberculosis‌
811	2022	main urban		Positive	male	54	new patient	R	S	S	S	-	+	human Mycobacterium tuberculosis‌
812	2022	main urban		Positive	female	37	new patient	S	S	S	S	-	+	human Mycobacterium tuberculosis‌
813	2020	main urban	103	Positive	male	67	new patient	S	S	S	S	-	+	human Mycobacterium tuberculosis‌
814	2017	Luanchuan	2017305036	Positive	male	57	new patient	S	S	S	S	-	+	human Mycobacterium tuberculosis‌
815	2022	main urban		Positive	male	41	new patient	S	S	S	S	-	+	human Mycobacterium tuberculosis‌
816	2022	Yiyang		Positive	male	56	new patient	S	S	S	S	-	+	human Mycobacterium tuberculosis‌
817	2018	main urban	18041	Positive	male	38	new patient	S	S	S	S	-	+	human Mycobacterium tuberculosis‌
818	2020	Yiyang	20003	Positive	male	51	new patient	S	S	S	S	-	+	human Mycobacterium tuberculosis‌
819	2019	Luanchuan	8	Positive	female	25	new patient	S	S	S	R	-	+	human Mycobacterium tuberculosis‌
820	2019	main urban	176	Positive	female	29	new patient	R	R	S	R	-	+	human Mycobacterium tuberculosis‌
821	2017	Luoning	2017308009	Negative	male	47	new patient	S	S	S	S	-	+	human Mycobacterium tuberculosis‌
822	2016	Yiyang	30716160	Positive	male	83	new patient	S	S	S	S	-	+	human Mycobacterium tuberculosis‌
823	2021	Ruyang		Negative	female	33	new patient	S	S	S	S	-	+	human Mycobacterium tuberculosis‌
824	2021	Yiyang	169075	Negative	male	50	new patient	S	S	S	S	-	+	human Mycobacterium tuberculosis‌
825	2020	Yanshi	20036	Positive	male	71	new patient	S	S	S	S	-	+	human Mycobacterium tuberculosis‌
826	2017	Mengjin	2017303106	Positive	female	65	new patient	S	S	S	S	-	+	human Mycobacterium tuberculosis‌
827	2019	Yanshi	2019302027	Positive	male	58	new patient	S	S	S	S	-	+	human Mycobacterium tuberculosis‌
828	2019	Mengjin	2019303166	Positive	female	65	new patient	S	S	S	S	-	+	human Mycobacterium tuberculosis‌
829	2017	main urban	2017168183	Positive	male	82	new patient	S	S	S	R	-	+	human Mycobacterium tuberculosis‌
830	2017	Mengjin	2017303162	Positive	male	32	new patient	S	S	S	S	-	+	human Mycobacterium tuberculosis‌
831	2022	Luoning		Positive	male	83	new patient	S	S	S	S	-	+	human Mycobacterium tuberculosis‌
832	2020	main urban	447	Positive	male	33	new patient	R	R	S	R	-	+	human Mycobacterium tuberculosis‌
833	2021	main urban		Negative	male	50	retreatment patient	S	S	S	S	-	+	human Mycobacterium tuberculosis‌
834	2019	Yichuan	2019309041	Positive	female	49	new patient	S	S	S	S	-	+	human Mycobacterium tuberculosis‌
835	2019	main urban	11	Positive	male	61	new patient	S	S	S	S	-	+	human Mycobacterium tuberculosis‌
836	2017	Mengjin	2016303201	Negative	male	66	new patient	S	S	S	S	-	+	human Mycobacterium tuberculosis‌
837	2021	Songxian		Negative	male	69	new patient	S	S	S	S	-	+	human Mycobacterium tuberculosis‌
838	2022	main urban		Positive	male	70	new patient	S	S	S	S	-	+	human Mycobacterium tuberculosis‌
839	2016	Mengjin	30316148	Positive	male	30	new patient	S	S	S	S	-	+	human Mycobacterium tuberculosis‌
840	2021	Ruyang		Negative	male	84	new patient	S	S	S	S	-	+	human Mycobacterium tuberculosis‌
841	2020	main urban	417	Positive	male	71	new patient	S	S	S	S	-	+	human Mycobacterium tuberculosis‌
842	2021	Mengjin		Positive	male	74	new patient	S	S	S	S	-	+	human Mycobacterium tuberculosis‌
843	2017	main urban	2017168295	Positive	male	48	new patient	R	S	S	S	-	+	human Mycobacterium tuberculosis‌
844	2016	Ruyang		Positive	male	19	new patient	R	S	S	S	-	+	human Mycobacterium tuberculosis‌
845	2019	main urban	160	Negative	female	43	new patient	S	S	S	S	-	+	human Mycobacterium tuberculosis‌
846	2021	xin'an		Positive	male	21	new patient	S	S	S	S	-	+	human Mycobacterium tuberculosis‌
847	2018	main urban	146	Positive	male	74	new patient	R	S	S	R	-	+	human Mycobacterium tuberculosis‌
848	2022	main urban		Positive	male	63	new patient	S	S	S	S	-	+	human Mycobacterium tuberculosis‌
849	2022	main urban		Positive	female	11	new patient	S	S	S	S	-	+	human Mycobacterium tuberculosis‌
850	2020	Yiyang	59	Positive	female	21	new patient	R	R	R	R	-	+	human Mycobacterium tuberculosis‌
851	2021	Luoning		Negative	female	52	new patient	S	S	S	S	-	+	human Mycobacterium tuberculosis‌
852	2019	Yanshi	2019302209	Positive	male	49	new patient	S	S	S	S	-	+	human Mycobacterium tuberculosis‌
853	2016	Luoning		Positive	male	79	new patient	S	S	S	S	-	+	human Mycobacterium tuberculosis‌
854	2019	Ruyang	2019306057	Negative	male	24	new patient	S	S	S	S	-	+	human Mycobacterium tuberculosis‌
855	2016	Yiyang	30716099	Positive	female	68	new patient	S	S	S	S	-	+	human Mycobacterium tuberculosis‌
856	2021	Luoning		Negative	female	81	new patient	S	S	S	S	-	+	human Mycobacterium tuberculosis‌
857	2019	Yiyang	2019169053	Positive	male	32	new patient	S	S	S	S	-	+	human Mycobacterium tuberculosis‌
858	2018	main urban	145	Positive	male	42	new patient	S	S	S	S	-	+	human Mycobacterium tuberculosis‌
859	2021	main urban	546	Negative	male	57	new patient	S	S	S	S	-	+	human Mycobacterium tuberculosis‌
860	2020	Yiyang	20034	Positive	male	56	new patient	R	R	R	R	-	+	human Mycobacterium tuberculosis‌
861	2022	Songxian		Positive	male	68	new patient	S	S	S	S	-	+	human Mycobacterium tuberculosis‌
862	2019	main urban	452	Positive	male	34	new patient	S	S	S	S	-	+	human Mycobacterium tuberculosis‌
863	2019	main urban	20	Positive	male	26	new patient	S	S	S	S	-	+	human Mycobacterium tuberculosis‌
864	2015	xin'an	30415004	Positive	female	44	new patient	S	S	S	R	-	+	human Mycobacterium tuberculosis‌
865	2021	Yanshi		Negative	male	73	new patient	S	S	S	S	-	+	human Mycobacterium tuberculosis‌
866	2021	Songxian		Positive	male	20	new patient	S	S	S	S	-	+	human Mycobacterium tuberculosis‌
867	2017	Mengjin	2017303124	Positive	male	32	new patient	S	S	S	S	-	+	human Mycobacterium tuberculosis‌
868	2020	main urban	75	Negative	male	30	new patient	S	S	S	S	-	+	human Mycobacterium tuberculosis‌
869	2018	Songxian	2018161004	Negative	female	71	new patient	S	S	S	S	-	+	human Mycobacterium tuberculosis‌
870	2020	main urban	361	Positive	female	62	retreatment patient	S	R	R	R	-	+	human Mycobacterium tuberculosis‌
871	2017	Yiyang	30717013	Positive	male	49	new patient	S	S	S	S	-	+	human Mycobacterium tuberculosis‌
872	2015	Mengjin	30315107	Positive	male	30	new patient	S	S	S	S	-	+	human Mycobacterium tuberculosis‌
873	2018	main urban	435	Positive	female	36	new patient	S	S	S	R	-	+	human Mycobacterium tuberculosis‌
874	2021	Mengjin		Positive	male	26	new patient	S	S	S	S	-	+	human Mycobacterium tuberculosis‌
875	2015	Ruyang	30615013	Negative	female	65	new patient	S	S	S	S	-	+	human Mycobacterium tuberculosis‌
876	2021	main urban		Negative	male	78	new patient	S	S	S	S	-	+	human Mycobacterium tuberculosis‌
877	2015	main urban		Positive	male	26	new patient	S	S	S	R	-	+	human Mycobacterium tuberculosis‌
878	2015	main urban		Negative	male	76	new patient	R	S	S	R	-	+	human Mycobacterium tuberculosis‌
879	2021	xin'an		Positive	male	27	new patient	S	S	S	S	-	+	human Mycobacterium tuberculosis‌
880	2016	main urban		Positive	male	18	new patient	R	S	R	R	-	+	human Mycobacterium tuberculosis‌
881	2020	Songxian	45	Positive	male	47	new patient	S	S	S	S	-	+	human Mycobacterium tuberculosis‌
882	2019	Luoning	2019308132	Positive	male	65	new patient	S	S	S	R	-	+	human Mycobacterium tuberculosis‌
883	2019	Luoning	2018308106	Positive	male	39	new patient	S	S	S	S	-	+	human Mycobacterium tuberculosis‌
884	2021	Luoning		Negative	male	42	new patient	S	S	S	S	-	+	human Mycobacterium tuberculosis‌
885	2018	main urban	150	Negative	male	27	new patient	S	S	S	S	-	+	human Mycobacterium tuberculosis‌
886	2021	xin'an		Positive	male	53	new patient	S	S	S	S	-	+	human Mycobacterium tuberculosis‌
887	2020	Yiyang		Positive	male	22	new patient	S	S	S	S	-	+	human Mycobacterium tuberculosis‌
888	2016	Yanshi		Positive	male	26	new patient	S	S	S	S	-	+	human Mycobacterium tuberculosis‌
889	2022	main urban		Positive	male	69	new patient	S	S	S	S	-	+	human Mycobacterium tuberculosis‌
890	2018	Yiyang	2018169022	Negative	female	19	new patient	S	S	S	S	-	+	human Mycobacterium tuberculosis‌
891	2019	Yiyang	2019169026	Negative	female	63	retreatment patient	S	S	S	S	-	+	human Mycobacterium tuberculosis‌
892	2021	Yiyang	169071	Negative	male	43	new patient	S	S	S	S	-	+	human Mycobacterium tuberculosis‌
893	2021	Luoning		Positive	female	46	new patient	S	S	S	S	-	+	human Mycobacterium tuberculosis‌
894	2021	Luanchuan		Positive	female	18	new patient	S	S	S	S	-	+	human Mycobacterium tuberculosis‌
895	2021	xin'an		Positive	male	75	new patient	S	S	S	S	-	+	human Mycobacterium tuberculosis‌
896	2019	Yiyang	2019169062	Positive	male	59	new patient	S	S	S	S	-	+	human Mycobacterium tuberculosis‌
897	2015	main urban		Positive	male	59	new patient	S	S	S	S	-	+	human Mycobacterium tuberculosis‌
898	2019	Mengjin	2019303098	Negative	female	65	new patient	S	S	S	S	-	+	human Mycobacterium tuberculosis‌
899	2022	main urban		Positive	female	23	new patient	S	S	S	S	-	+	human Mycobacterium tuberculosis‌
900	2021	main urban	516	Negative	male	49	new patient	S	S	S	S	-	+	human Mycobacterium tuberculosis‌
901	2021	main urban	73	Negative	male	18	new patient	S	S	S	S	-	+	human Mycobacterium tuberculosis‌
902	2020	Yiyang	20029	Negative	male	29	new patient	R	R	R	R	-	+	human Mycobacterium tuberculosis‌
903	2019	Yiyang	2019169079	Negative	male	63	new patient	S	S	S	S	-	+	human Mycobacterium tuberculosis‌
904	2021	main urban	157	Negative	male	43	new patient	S	S	S	S	-	+	human Mycobacterium tuberculosis‌
905	2016	Yiyang		Positive	male	24	new patient	S	S	S	S	-	+	human Mycobacterium tuberculosis‌
906	2019	Luanchuan	100	Negative	male	64	new patient	S	S	S	S	-	+	human Mycobacterium tuberculosis‌
907	2022	main urban		Positive	male	15	new patient	S	S	S	S	-	+	human Mycobacterium tuberculosis‌
908	2017	xin'an	2017304118	Positive	male	57	new patient	S	S	S	S	-	+	human Mycobacterium tuberculosis‌
909	2020	Yichuan		Positive	male	51	new patient	S	S	S	S	-	+	human Mycobacterium tuberculosis‌
910	2016	main urban		Negative	female	55	new patient	S	S	S	S	-	+	human Mycobacterium tuberculosis‌
911	2021	Ruyang	306148	Negative	male	38	new patient	S	S	S	S	-	+	human Mycobacterium tuberculosis‌
912	2021	Luanchuan		Positive	male	48	new patient	S	S	S	S	-	+	human Mycobacterium tuberculosis‌
913	2018	main urban	324	Negative	male	56	new patient	S	S	S	R	-	+	human Mycobacterium tuberculosis‌
914	2022	Songxian		Positive	male	74	new patient	R	R	S	R	-	+	human Mycobacterium tuberculosis‌
915	2022	main urban		Positive	male	32	new patient	R	R	S	S	-	+	human Mycobacterium tuberculosis‌
916	2021	main urban	167	Negative	male	52	new patient	S	S	S	S	-	+	human Mycobacterium tuberculosis‌
917	2019	Songxian	2019161001	Negative	male	52	new patient	S	S	R	S	-	+	human Mycobacterium tuberculosis‌
918	2022	Yanshi		Positive	male	80	new patient	S	S	S	S	-	+	human Mycobacterium tuberculosis‌
919	2022	Yiyang		Positive	male	77	new patient	S	S	S	S	-	+	human Mycobacterium tuberculosis‌
920	2017	Mengjin	2016303195	Positive	male	44	new patient	S	S	S	S	-	+	human Mycobacterium tuberculosis‌
921	2019	Ruyang	2019306078	Positive	male	77	new patient	S	S	S	R	-	+	human Mycobacterium tuberculosis‌
922	2020	main urban	312	Negative	male	62	new patient	S	S	S	S	-	+	human Mycobacterium tuberculosis‌
923	2021	Yanshi		Positive	male	83	new patient	S	S	S	S	-	+	human Mycobacterium tuberculosis‌
924	2016	main urban		Negative	male	19	new patient	S	S	S	S	-	+	human Mycobacterium tuberculosis‌
925	2020	main urban	266	Negative	male	30	new patient	S	S	S	S	-	+	human Mycobacterium tuberculosis‌
926	2016	Yanshi		Positive	male	27	new patient	S	S	S	S	-	+	human Mycobacterium tuberculosis‌
927	2022	main urban		Positive	male	83	new patient	S	S	S	S	-	+	human Mycobacterium tuberculosis‌
928	2022	Yanshi		Positive	female	64	new patient	S	S	S	S	-	+	human Mycobacterium tuberculosis‌
929	2021	Luoning		Negative	female	57	new patient	S	S	S	S	-	+	human Mycobacterium tuberculosis‌
930	2021	Luanchuan		Positive	male	18	new patient	S	S	S	S	-	+	human Mycobacterium tuberculosis‌
931	2018	Ruyang	2018306023	Positive	female	55	new patient	S	S	S	S	-	+	human Mycobacterium tuberculosis‌
932	2017	Yichuan	2016309066	Positive	female	78	new patient	S	S	S	S	-	+	human Mycobacterium tuberculosis‌
933	2019	Songxian	2019061020	Positive	male	26	new patient	S	S	S	S	-	+	human Mycobacterium tuberculosis‌
934	2022	main urban		Positive	male	66	new patient	R	R	S	R	-	+	human Mycobacterium tuberculosis‌
935	2020	Luanchuan	20032	Negative	male	28	new patient	S	S	S	S	-	+	human Mycobacterium tuberculosis‌
936	2018	main urban	355	Positive	male	71	new patient	S	S	S	S	-	+	human Mycobacterium tuberculosis‌
937	2022	main urban		Positive	male	31	new patient	S	S	S	S	-	+	human Mycobacterium tuberculosis‌
938	2020	Yanshi	20046	Positive	male	24	new patient	S	S	S	S	-	+	human Mycobacterium tuberculosis‌
939	2021	Yichuan		Negative	male	22	new patient	S	S	S	S	-	+	human Mycobacterium tuberculosis‌
940	2021	main urban	517	Negative	male	55	new patient	S	S	S	S	-	+	human Mycobacterium tuberculosis‌
941	2021	main urban		Negative	male	21	new patient	S	S	S	S	-	+	human Mycobacterium tuberculosis‌
942	2015	main urban		Negative	male	63	new patient	R	R	S	R	-	+	human Mycobacterium tuberculosis‌
943	2015	main urban		Positive	female	82	new patient	S	S	S	S	-	+	human Mycobacterium tuberculosis‌
944	2018	main urban	2017168405	Positive	male	59	new patient	S	S	S	S	-	+	human Mycobacterium tuberculosis‌
945	2020	main urban	503	Positive	female	23	new patient	S	S	S	R	-	+	human Mycobacterium tuberculosis‌
946	2022	main urban		Positive	male	67	new patient	S	S	S	S	-	+	human Mycobacterium tuberculosis‌
947	2019	Yiyang	2019169040	Positive	male	69	new patient	S	S	S	S	-	+	human Mycobacterium tuberculosis‌
948	2022	main urban		Positive	female	63	new patient	S	S	S	S	-	+	human Mycobacterium tuberculosis‌
949	2022	Yanshi		Positive	male	18	new patient	R	S	S	S	-	+	human Mycobacterium tuberculosis‌
950	2017	xin'an	2017304098	Negative	male	78	new patient	S	S	S	S	-	+	human Mycobacterium tuberculosis‌
951	2022	Mengjin		Positive	male	51	new patient	S	S	S	S	-	+	human Mycobacterium tuberculosis‌
952	2022	Luoning		Positive	male	47	new patient	S	S	S	S	-	+	human Mycobacterium tuberculosis‌
953	2022	Yanshi		Positive	male	52	new patient	S	S	S	S	-	+	human Mycobacterium tuberculosis‌
954	2021	main urban	163	Negative	male	39	new patient	R	S	S	R	-	+	human Mycobacterium tuberculosis‌
955	2021	main urban		Negative	male	59	new patient	S	S	S	S	-	+	human Mycobacterium tuberculosis‌
956	2018	Yanshi	2018302270	Positive	male	53	new patient	S	S	S	R	-	+	human Mycobacterium tuberculosis‌
957	2021	Luanchuan		Positive	male	23	new patient	S	S	S	S	-	+	human Mycobacterium tuberculosis‌
958	2015	Yiyang	30715008	Negative	male	81	new patient	S	R	S	R	-	+	human Mycobacterium tuberculosis‌
959	2020	Mengjin		Positive	female	27	new patient	S	S	S	S	-	+	human Mycobacterium tuberculosis‌
960	2018	Yiyang	2018169006	Positive	female	60	new patient	S	S	S	S	-	+	human Mycobacterium tuberculosis‌
961	2017	main urban	2017168299	Positive	male	47	new patient	S	S	S	S	-	+	human Mycobacterium tuberculosis‌
962	2021	Yiyang	169073	Positive	male	46	new patient	S	S	S	S	-	+	human Mycobacterium tuberculosis‌
963	2015	Yanshi	30215009	Positive	male	58	new patient	S	S	S	S	-	+	human Mycobacterium tuberculosis‌
964	2015	Yiyang	30715007	Negative	male	59	new patient	S	S	S	S	-	+	human Mycobacterium tuberculosis‌
965	2022	main urban		Positive	male	36	new patient	S	S	S	S	-	+	human Mycobacterium tuberculosis‌
966	2019	Yiyang	2019169051	Positive	male	58	new patient	S	S	S	S	-	+	human Mycobacterium tuberculosis‌
967	2021	main urban	503	Negative	female	30	new patient	S	S	S	S	-	+	human Mycobacterium tuberculosis‌
968	2021	main urban	79	Positive	male	62	new patient	R	R	S	R	-	+	human Mycobacterium tuberculosis‌
969	2018	Luoning	2018308047	Positive	male	20	new patient	S	S	S	S	-	+	human Mycobacterium tuberculosis‌
970	2022	Luoning		Positive	male	53	new patient	S	S	S	S	-	+	human Mycobacterium tuberculosis‌
971	2021	main urban	542	Negative	male	54	new patient	S	S	S	S	-	+	human Mycobacterium tuberculosis‌
972	2021	xin'an		Positive	male	66	new patient	S	S	S	S	-	+	human Mycobacterium tuberculosis‌
973	2017	main urban	2017168244	Negative	male	76	new patient	R	R	R	R	-	+	human Mycobacterium tuberculosis‌
974	2018	Mengjin	2018303070	Negative	male	59	new patient	S	S	S	S	污	+	human Mycobacterium tuberculosis‌
975	2015	Yiyang	30715024	Negative	male	67	new patient	R	R	S	R	-	+	human Mycobacterium tuberculosis‌
976	2021	Ruyang	306011	Negative	male	52	new patient	S	S	S	S	-	+	human Mycobacterium tuberculosis‌
977	2020	Luoning	30819181	Positive	male	34	new patient	S	S	S	R	-	+	human Mycobacterium tuberculosis‌
978	2022	main urban		Positive	male	25	new patient	R	R	R	R	-	+	human Mycobacterium tuberculosis‌
979	2015	Mengjin	30315070	Positive	male	51	new patient	S	S	S	S	-	+	human Mycobacterium tuberculosis‌
980	2020	Luoning	20021	Positive	male	80	new patient	S	S	S	S	-	+	human Mycobacterium tuberculosis‌
981	2020	Yiyang	56	Positive	male	44	new patient	S	S	S	S	-	+	human Mycobacterium tuberculosis‌
982	2022	Songxian		Positive	male	31	new patient	S	S	S	S	-	+	human Mycobacterium tuberculosis‌
983	2021	Yiyang		Negative	male	50	new patient	S	S	S	S	-	+	human Mycobacterium tuberculosis‌
984	2018	main urban	551	Negative	male	54	new patient	S	S	S	S	-	+	human Mycobacterium tuberculosis‌
985	2019	Yiyang	2019169055	Negative	male	64	new patient	S	S	S	S	-	+	human Mycobacterium tuberculosis‌
986	2020	Songxian	20021	Positive	female	21	new patient	R	S	S	R	-	+	human Mycobacterium tuberculosis‌
987	2021	Yanshi		Positive	female	77	new patient	S	S	S	S	-	+	human Mycobacterium tuberculosis‌
988	2020	main urban	246	Positive	male	42	new patient	S	S	S	S	-	+	human Mycobacterium tuberculosis‌
989	2016	main urban		Negative	male	37	new patient	S	S	S	S	-	+	human Mycobacterium tuberculosis‌
990	2018	Mengjin	2017303187	Positive	male	36	new patient	S	S	S	S	-	+	human Mycobacterium tuberculosis‌
991	2019	Luoning	2019308066	Positive	male	34	new patient	S	S	S	S	-	+	human Mycobacterium tuberculosis‌
992	2019	Mengjin	2019303058	Positive	male	22	new patient	S	S	S	S	-	+	human Mycobacterium tuberculosis‌
993	2021	Yiyang		Negative	male	89	new patient	S	S	S	S	-	+	human Mycobacterium tuberculosis‌
994	2022	main urban		Positive	male	31	new patient	S	S	S	S	-	+	human Mycobacterium tuberculosis‌
995	2019	Luoning	2019308076	Positive	male	44	new patient	S	S	S	S	-	+	human Mycobacterium tuberculosis‌
996	2021	xin'an		Positive	female	44	new patient	S	S	S	S	-	+	human Mycobacterium tuberculosis‌
997	2019	main urban	6	Negative	male	62	new patient	S	S	S	S	-	+	human Mycobacterium tuberculosis‌
998	2017	main urban	2017168328	Positive	female	33	new patient	R	R	S	R	-	+	human Mycobacterium tuberculosis‌
999	2016	main urban		Positive	male	63	new patient	S	S	S	S			human Mycobacterium tuberculosis‌
1000	2016	main urban		Positive	male	62	new patient	S	S	S	S			human Mycobacterium tuberculosis‌
1001	2019	Songxian	2019061012	Positive	male	23	new patient	S	S	S	S			human Mycobacterium tuberculosis‌
1002	2020	Yanshi	19403	Positive	male	71	new patient	S	S	S	S			human Mycobacterium tuberculosis‌
1003	2019	Yichuan	2018309166	Negative	male	50	new patient	S	S	S	S	-	+	human Mycobacterium tuberculosis‌
1004	2018	Yiyang	2017169113	Positive	male	69	new patient	S	S	S	S	-	+	human Mycobacterium tuberculosis‌
1005	2022	Yiyang		Positive	male	64	retreatment patient	S	S	S	S	-	+	human Mycobacterium tuberculosis‌
1006	2021	Yiyang		Positive	male	40	new patient	S	S	S	S	-	+	human Mycobacterium tuberculosis‌
1007	2018	Songxian	2018161001	Positive	male	48	new patient	R	R	R	S	-	+	human Mycobacterium tuberculosis‌
1008	2015	Mengjin	30315100	Positive	female	18	new patient	S	S	S	S	-	+	human Mycobacterium tuberculosis‌
1009	2018	Yichuan	2018309116	Positive	male	82	new patient	S	S	S	R	-	+	human Mycobacterium tuberculosis‌
1010	2022	main urban		Positive	male	55	new patient	S	S	S	S	-	+	human Mycobacterium tuberculosis‌
1011	2022	Yanshi		Positive	male	69	new patient	S	S	S	S	-	+	human Mycobacterium tuberculosis‌
1012	2017	Yiyang	2016307191	Positive	male	18	new patient	S	S	S	S	-	+	human Mycobacterium tuberculosis‌
1013	2020	Ruyang	20036	Positive	male	41	new patient	S	S	S	S	-	+	human Mycobacterium tuberculosis‌
1014	2015	Yichuan	30915062	Positive	male	51	new patient	S	S	S	S	-	+	human Mycobacterium tuberculosis‌
1015	2021	Yiyang		Negative	male	55	new patient	S	S	S	S	-	+	human Mycobacterium tuberculosis‌
1016	2020	Yiyang		Positive	male	57	new patient	S	S	S	S	-	+	human Mycobacterium tuberculosis‌
1017	2022	Yichuan		Positive	male	34	new patient	S	S	S	S	-	+	human Mycobacterium tuberculosis‌
1018	2020	main urban	386	Positive	male	23	new patient	S	S	S	S	-	+	human Mycobacterium tuberculosis‌
1019	2022	main urban		Positive	male	65	new patient	S	S	S	S	-	+	human Mycobacterium tuberculosis‌
1020	2022	Luoning		Positive	male	46	new patient	S	S	S	S	-	+	human Mycobacterium tuberculosis‌
1021	2019	Yiyang	2019169024	Positive	female	68	new patient	S	S	R	S	-	+	human Mycobacterium tuberculosis‌
1022	2022	Luoning		Positive	male	22	new patient	S	S	S	S	-	+	human Mycobacterium tuberculosis‌
1023	2015	Yanshi	30215313	Positive	male	57	new patient	S	S	S	S	-	+	human Mycobacterium tuberculosis‌
1024	2016	Ruyang		Positive	male	49	new patient	S	S	S	S	-	+	human Mycobacterium tuberculosis‌
1025	2020	Yanshi	302214	Positive	male	34	new patient	S	S	S	S	-	+	human Mycobacterium tuberculosis‌
1026	2018	main urban	159	Positive	male	58	new patient	S	S	S	S	-	+	human Mycobacterium tuberculosis‌
1027	2019	main urban	173	Positive	male	55	new patient	R	R	S	R	-	+	human Mycobacterium tuberculosis‌
1028	2020	main urban	130	Positive	male	63	retreatment patient	R	R	S	R	-	+	human Mycobacterium tuberculosis‌
1029	2020	main urban	172	Positive	male	58	new patient	S	S	S	S	-	+	human Mycobacterium tuberculosis‌
1030	2021	Mengjin		Negative	male	51	new patient	S	S	S	S	-	+	human Mycobacterium tuberculosis‌
1031	2020	main urban	478	Negative	female	20	new patient	S	S	S	S	-	+	human Mycobacterium tuberculosis‌
1032	2021	main urban	76	Positive	male	56	new patient	S	S	S	S	-	+	human Mycobacterium tuberculosis‌
1033	2018	Songxian	2017161042	Negative	male	32	new patient	S	S	S	S	-	+	human Mycobacterium tuberculosis‌
1034	2020	main urban	144	Positive	male	55	new patient	S	S	S	S	-	+	human Mycobacterium tuberculosis‌
1035	2015	xin'an		Negative	male	68	new patient	R	R	S	S	-	+	human Mycobacterium tuberculosis‌
1036	2019	Yanshi	2019302056	Negative	male	61	new patient	S	S	S	S	-	+	human Mycobacterium tuberculosis‌
1037	2022	main urban		Positive	male	72	new patient	S	S	S	S	-	+	human Mycobacterium tuberculosis‌
1038	2016	Luoning		Negative	male	53	new patient	S	S	S	R	-	+	human Mycobacterium tuberculosis‌
1039	2015	Luanchuan		Positive	male	33	new patient	S	S	S	S	-	+	human Mycobacterium tuberculosis‌
1040	2019	Luoning	2019308106	Positive	male	45	new patient	S	S	S	S	-	+	human Mycobacterium tuberculosis‌
1041	2018	Luoning	2018308096	Negative	male	81	new patient	S	S	S	S	-	+	human Mycobacterium tuberculosis‌
1042	2018	Songxian	2018161033	Positive	female	51	new patient	S	S	S	R	-	+	human Mycobacterium tuberculosis‌
1043	2019	Mengjin	2019303239	Positive	female	38	new patient	S	S	S	S	-	+	human Mycobacterium tuberculosis‌
1044	2018	Songxian	2018161005	Positive	male	90	new patient	S	S	S	R	-	+	human Mycobacterium tuberculosis‌
1045	2018	xin'an	2018304061	Positive	female	59	new patient	S	S	S	S	-	+	human Mycobacterium tuberculosis‌
1046	2022	Yiyang		Positive	female	50	new patient	S	S	S	S	-	+	human Mycobacterium tuberculosis‌
1047	2016	Luanchuan		Positive	female	67	new patient	S	S	S	S	-	+	human Mycobacterium tuberculosis‌
1048	2017	main urban	2017168022	Positive	male	83	new patient	S	S	S	S	-	+	human Mycobacterium tuberculosis‌
1049	2017	Songxian	2016161045	Negative	male	33	new patient	S	S	S	S	-	+	human Mycobacterium tuberculosis‌
1050	2018	main urban	249	Positive	male	44	new patient	S	S	S	S	-	+	human Mycobacterium tuberculosis‌
1051	2017	Yichuan	2016309062	Positive	female	25	new patient	S	S	S	S	-	+	human Mycobacterium tuberculosis‌
1052	2021	Yichuan	309337	Negative	male	64	new patient	S	S	S	S	-	+	human Mycobacterium tuberculosis‌
1053	2020	main urban	291	Negative	male	20	new patient	S	S	S	S	-	+	human Mycobacterium tuberculosis‌
1054	2019	main urban	474	Positive	female	77	new patient	R	S	S	R	-	+	human Mycobacterium tuberculosis‌
1055	2022	Yichuan		Positive	male	68	new patient	S	S	S	S	-	+	human Mycobacterium tuberculosis‌
1056	2017	Luoning	2017308036	Positive	male	80	new patient	S	S	S	S	-	+	human Mycobacterium tuberculosis‌
1057	2017	main urban	2017168187	Positive	male	21	new patient	S	S	S	S	-	+	human Mycobacterium tuberculosis‌
1058	2017	Luanchuan	2017305039	Positive	male	70	new patient	S	S	S	S	-	+	human Mycobacterium tuberculosis‌
1059	2021	Yiyang		Positive	male	57	new patient	S	S	S	S	-	+	human Mycobacterium tuberculosis‌
1060	2019	Mengjin	2018303072	Negative	male	15	new patient	S	S	S	S	-	+	human Mycobacterium tuberculosis‌
1061	2017	xin'an	2017304007	Positive	male	34	new patient	R	R	S	R	-	+	human Mycobacterium tuberculosis‌
1062	2016	main urban		Positive	male	56	new patient	R	S	S	R	-	+	human Mycobacterium tuberculosis‌
1063	2017	main urban	1	Positive	male	63	new patient	S	S	S	R	-	+	human Mycobacterium tuberculosis‌
1064	2021	Luoning		Negative	male	27	retreatment patient	S	S	S	S	-	+	human Mycobacterium tuberculosis‌
1065	2021	Yichuan		Negative	male	49	new patient	S	S	S	S	-	+	human Mycobacterium tuberculosis‌
1066	2019	Mengjin	2019303115	Positive	male	46	new patient	S	S	S	S	-	+	human Mycobacterium tuberculosis‌
1067	2021	main urban		Negative	male	53	new patient	S	S	S	S	-	+	human Mycobacterium tuberculosis‌
1068	2021	main urban	214	Positive	male	83	new patient	R	S	S	R	-	+	human Mycobacterium tuberculosis‌
1069	2019	Luoning	2018308099	Negative	male	21	new patient	S	S	S	S	-	+	human Mycobacterium tuberculosis‌
1070	2016	Luanchuan		Positive	male	67	new patient	S	S	S	S	-	+	human Mycobacterium tuberculosis‌
1071	2016	Luanchuan		Negative	female	76	new patient	S	S	S	S	-	+	human Mycobacterium tuberculosis‌
1072	2019	Luanchuan	5	Positive	male	52	new patient	R	S	S	R	-	+	human Mycobacterium tuberculosis‌
1073	2018	main urban	394	Positive	male	47	new patient	S	S	S	S	-	+	human Mycobacterium tuberculosis‌
1074	2016	main urban		Negative	male	56	new patient	R	S	S	R	-	+	human Mycobacterium tuberculosis‌
1075	2019	main urban	364	Negative	male	17	new patient	S	R	S	S	-	+	human Mycobacterium tuberculosis‌
1076	2016	Luoning		Negative	male	51	new patient	S	S	S	S	-	+	human Mycobacterium tuberculosis‌
1077	2022	Yanshi		Positive	male	50	new patient	S	S	S	S	-	+	human Mycobacterium tuberculosis‌
1078	2022	main urban		Positive	female	53	new patient	S	S	S	S	-	+	human Mycobacterium tuberculosis‌
1079	2016	Mengjin		Negative	male	26	new patient	R	R	S	R	-	+	human Mycobacterium tuberculosis‌
1080	2018	Songxian	2018161023	Positive	female	60	new patient	S	S	S	S	-	+	human Mycobacterium tuberculosis‌
1081	2017	Luoning	2017308007	Negative	female	56	new patient	S	S	S	S	-	+	human Mycobacterium tuberculosis‌
1082	2021	Yanshi		Negative	female	64	new patient	S	S	S	S	-	+	human Mycobacterium tuberculosis‌
1083	2021	main urban	500	Negative	male	32	new patient	R	R	R	R	-	+	human Mycobacterium tuberculosis‌
1084	2020	xin'an	3040211	Negative	male	83	new patient	S	S	S	S	-	+	human Mycobacterium tuberculosis‌
1085	2018	main urban	490	Positive	male	47	new patient	S	S	S	S	-	+	human Mycobacterium tuberculosis‌
1086	2020	main urban	259	Positive	male	50	new patient	S	S	S	S	-	+	human Mycobacterium tuberculosis‌
1087	2022	Yichuan		Positive	female	55	new patient	S	S	S	S	-	+	human Mycobacterium tuberculosis‌
1088	2021	Yanshi		Positive	male	62	new patient	S	S	S	S	-	+	human Mycobacterium tuberculosis‌
1089	2022	xin'an		Positive	male	43	new patient	S	S	S	S	-	+	human Mycobacterium tuberculosis‌
1090	2020	main urban	529	Negative	male	66	new patient	S	S	S	R	-	+	human Mycobacterium tuberculosis‌
1091	2019	Ruyang	2018306162	Negative	male	21	new patient	S	S	S	S	-	+	human Mycobacterium tuberculosis‌
1092	2022	Yanshi		Positive	male	17	new patient	S	S	S	S	-	+	human Mycobacterium tuberculosis‌
1093	2022	Luoning		Positive	female	43	new patient	S	S	S	S	-	+	human Mycobacterium tuberculosis‌
1094	2021	Luanchuan		Positive	male	59	new patient	S	S	S	S	-	+	human Mycobacterium tuberculosis‌
1095	2019	Yiyang	2019169033	Positive	male	47	new patient	S	S	S	S	-	+	human Mycobacterium tuberculosis‌
1096	2019	Luoning	2019308067	Positive	male	37	new patient	S	S	S	S	-	+	human Mycobacterium tuberculosis‌
1097	2021	Luanchuan		Positive	male	52	new patient	S	S	S	S	-	+	human Mycobacterium tuberculosis‌
1098	2021	Luoning		Negative	male	59	new patient	R	R	S	R	-	+	human Mycobacterium tuberculosis‌
1099	2020	main urban	311	Positive	male	80	new patient	S	S	S	S	-	+	human Mycobacterium tuberculosis‌
1100	2016	Yiyang		Negative	male	72	new patient	R	R	R	R	-	+	human Mycobacterium tuberculosis‌
1101	2021	main urban	91	Negative	male	81	new patient	S	S	S	S	-	+	human Mycobacterium tuberculosis‌
1102	2015	Yiyang	30715006	Negative	male	55	new patient	R	R	S	R	-	+	human Mycobacterium tuberculosis‌
1103	2019	Yiyang	2019169039	Negative	male	54	retreatment patient	R	R	R	R	-	+	human Mycobacterium tuberculosis‌
1104	2018	Mengjin	2018303002	Positive	female	31	new patient	R	S	S	R	-	+	human Mycobacterium tuberculosis‌
1105	2017	Luoning	2017308044	Positive	male	74	new patient	S	S	S	S	-	+	human Mycobacterium tuberculosis‌
1106	2022	Yichuan		Positive	male	26	retreatment patient	S	S	S	S	-	+	human Mycobacterium tuberculosis‌
1107	2020	main urban	449	Negative	male	47	new patient	S	S	S	S	-	+	human Mycobacterium tuberculosis‌
1108	2016	Yiyang		Negative	male	81	new patient	S	S	S	S	-	+	human Mycobacterium tuberculosis‌
1109	2018	main urban	485	Positive	male	50	new patient	S	S	S	S	-	+	human Mycobacterium tuberculosis‌
1110	2020	main urban	222	Positive	male	27	new patient	S	S	S	S	-	+	human Mycobacterium tuberculosis‌
1111	2021	main urban		Positive	female	54	new patient	S	S	S	S	-	+	human Mycobacterium tuberculosis‌
1112	2022	xin'an		Positive	female	43	new patient	S	S	S	S	-	+	human Mycobacterium tuberculosis‌
1113	2015	Luoning	30815056	Positive	male	40	new patient	S	S	S	R	-	+	human Mycobacterium tuberculosis‌
1114	2019	main urban	490	Positive	female	54	new patient	S	S	S	S	-	+	human Mycobacterium tuberculosis‌
1115	2018	Luoning	2017308063	Negative	female	84	new patient	S	S	S	S	-	+	human Mycobacterium tuberculosis‌
1116	2019	main urban	179	Positive	male	52	new patient	S	S	S	S	-	+	human Mycobacterium tuberculosis‌
1117	2020	Luanchuan	20034	Negative	male	81	new patient	S	S	S	S	-	+	human Mycobacterium tuberculosis‌
1118	2021	Luanchuan		Positive	male	28	retreatment patient	S	S	S	S	-	+	human Mycobacterium tuberculosis‌
1119	2018	Songxian	2018161019	Positive	male	25	new patient	S	S	S	S	-	+	human Mycobacterium tuberculosis‌
1120	2020	Yichuan	219	Positive	male	49	new patient	S	S	S	R	-	+	human Mycobacterium tuberculosis‌
1121	2019	Yichuan	2019309087	Positive	male	65	new patient	R	S	S	S	-	+	human Mycobacterium tuberculosis‌
1122	2019	main urban	73	Positive	male	72	new patient	S	S	S	S	-	+	human Mycobacterium tuberculosis‌
1123	2020	Luoning	20020	Positive	male	53	new patient	S	S	S	S	-	+	human Mycobacterium tuberculosis‌
1124	2019	Luanchuan	714	Positive	male	59	new patient	S	S	S	S	-	+	human Mycobacterium tuberculosis‌
1125	2019	main urban	281	Negative	male	21	new patient	S	S	S	S	-	+	human Mycobacterium tuberculosis‌
1126	2018	xin'an	2018304097	Positive	female	67	new patient	S	S	S	R	-	+	human Mycobacterium tuberculosis‌
1127	2020	Mengjin	20095	Positive	male	43	new patient	S	S	S	R	-	+	human Mycobacterium tuberculosis‌
1128	2022	Mengjin		Positive	male	38	new patient	S	S	S	S	-	+	human Mycobacterium tuberculosis‌
1129	2020	main urban	62	Positive	male	44	new patient	S	S	S	S	-	+	human Mycobacterium tuberculosis‌
1130	2021	Mengjin		Negative	female	62	new patient	R	R	R	R	-	+	human Mycobacterium tuberculosis‌
1131	2022	main urban		Positive	female	24	new patient	S	S	S	S	-	+	human Mycobacterium tuberculosis‌
1132	2020	Mengjin	20008	Positive	female	48	new patient	S	S	S	S	-	+	human Mycobacterium tuberculosis‌
1133	2019	Luoning	2019308029	Positive	female	65	new patient	S	S	S	S	-	+	human Mycobacterium tuberculosis‌
1134	2021	Yanshi		Positive	male	68	new patient	S	S	S	S	-	+	human Mycobacterium tuberculosis‌
1135	2018	Yanshi	2017302053	Positive	male	57	new patient	S	S	R	S	-	+	human Mycobacterium tuberculosis‌
1136	2021	main urban		Negative	male	27	new patient	S	S	S	S	-	+	human Mycobacterium tuberculosis‌
1137	2021	Mengjin		Negative	male	47	new patient	S	S	S	S	-	+	human Mycobacterium tuberculosis‌
1138	2021	Mengjin		Negative	male	82	new patient	S	S	S	S	-	+	human Mycobacterium tuberculosis‌
1139	2020	Yiyang	19098	Positive	female	45	new patient	R	S	S	S	-	+	human Mycobacterium tuberculosis‌
1140	2021	Yichuan		Negative	male	71	new patient	S	S	S	S	-	+	human Mycobacterium tuberculosis‌
1141	2016	Luoning		Positive	male	27	new patient	R	S	S	S	-	+	human Mycobacterium tuberculosis‌
1142	2021	Luanchuan		Positive	male	70	new patient	S	S	S	S	-	+	human Mycobacterium tuberculosis‌
1143	2020	Luoning	20073	Positive	male	48	new patient	S	S	S	R	-	+	human Mycobacterium tuberculosis‌
1144	2021	Yiyang		Negative	male	25	new patient	S	S	S	S	-	+	human Mycobacterium tuberculosis‌
1145	2021	Luanchuan		Positive	male	59	new patient	S	S	S	S	-	+	human Mycobacterium tuberculosis‌
1146	2022	Mengjin		Positive	male	68	new patient	S	S	S	S	-	+	human Mycobacterium tuberculosis‌
1147	2019	Yanshi	2019302141	Positive	male	34	new patient	S	S	S	S	-	+	human Mycobacterium tuberculosis‌
1148	2022	Yichuan		Positive	female	29	new patient	S	S	S	S	-	+	human Mycobacterium tuberculosis‌
1149	2017	Songxian	2017161005	Positive	male	58	new patient	S	S	S	R	-	+	human Mycobacterium tuberculosis‌
1150	2016	main urban		Positive	male	55	new patient	S	S	S	S	-	+	human Mycobacterium tuberculosis‌
1151	2019	Songxian	2019161038	Positive	male	48	new patient	S	S	S	S	-	+	human Mycobacterium tuberculosis‌
1152	2019	Mengjin	2019303182	Positive	male	68	new patient	S	S	S	S	-	+	human Mycobacterium tuberculosis‌
1153	2017	Ruyang	2017306016	Positive	male	31	new patient	S	S	S	S	-	+	human Mycobacterium tuberculosis‌
1154	2019	Ruyang	2019306100	Positive	male	74	new patient	S	R	S	S	-	+	human Mycobacterium tuberculosis‌
1155	2020	main urban	513	Positive	female	35	new patient	R	R	R	R	-	+	human Mycobacterium tuberculosis‌
1156	2019	Luoning	2018308101	Negative	male	31	new patient	S	S	S	S	-	+	human Mycobacterium tuberculosis‌
1157	2020	main urban	30	Negative	male	75	new patient	S	S	S	S	-	+	human Mycobacterium tuberculosis‌
1158	2020	Yanshi		Positive	male	29	new patient	S	S	S	S	-	+	human Mycobacterium tuberculosis‌
1159	2022	main urban		Positive	male	35	new patient	R	S	S	S	-	+	human Mycobacterium tuberculosis‌
1160	2019	Mengjin	2019303167	Positive	male	48	new patient	S	S	S	S	-	+	human Mycobacterium tuberculosis‌
1161	2020	Yiyang	169064	Positive	male	78	new patient	S	S	S	S	-	+	human Mycobacterium tuberculosis‌
1162	2017	Luanchuan	2017305078	Positive	male	36	new patient	S	S	S	S	-	+	human Mycobacterium tuberculosis‌
1163	2021	Yichuan		Negative	male	20	new patient	S	S	S	S	-	+	human Mycobacterium tuberculosis‌
1164	2021	Luoning		Negative	male	55	new patient	S	S	S	S	-	+	human Mycobacterium tuberculosis‌
1165	2017	main urban	2017168031	Positive	female	55	new patient	S	S	S	S	-	+	human Mycobacterium tuberculosis‌
1166	2019	main urban	190	Positive	male	66	new patient	S	S	S	S	-	+	human Mycobacterium tuberculosis‌
1167	2021	Yichuan		Negative	male	14	new patient	S	S	S	S	-	+	human Mycobacterium tuberculosis‌
1168	2020	Luoning	84	Positive	male	88	new patient	S	S	S	S	-	+	human Mycobacterium tuberculosis‌
1169	2019	Luoning	2019308006	Positive	male	48	new patient	S	S	S	S	-	+	human Mycobacterium tuberculosis‌
1170	2015	Yichuan	30915061	Positive	female	73	new patient	S	S	S	S	-	+	human Mycobacterium tuberculosis‌
1171	2015	Yiyang	30715012	Negative	female	44	new patient	S	S	S	S	-	+	human Mycobacterium tuberculosis‌
1172	2021	Yiyang		Negative	male	39	new patient	S	S	S	S	-	+	human Mycobacterium tuberculosis‌
1173	2020	main urban	221	Negative	male	81	new patient	S	S	S	S	-	+	human Mycobacterium tuberculosis‌
1174	2019	Yichuan	2019309068	Positive	male	64	new patient	S	S	S	S	-	+	human Mycobacterium tuberculosis‌
1175	2017	Yichuan	2017309072	Positive	male	75	new patient	S	S	S	S	-	+	human Mycobacterium tuberculosis‌
1176	2021	Yichuan		Negative	male	31	new patient	S	R	S	R	-	+	human Mycobacterium tuberculosis‌
1177	2019	main urban	86	Positive	male	41	new patient	S	S	S	S	-	+	human Mycobacterium tuberculosis‌
1178	2022	main urban		Positive	female	64	new patient	S	S	S	S	-	+	human Mycobacterium tuberculosis‌
1179	2020	main urban	548	Positive	male	53	new patient	R	R	R	S	-	+	human Mycobacterium tuberculosis‌
1180	2015	xin'an	30415029	Positive	female	60	new patient	S	R	S	S	-	+	human Mycobacterium tuberculosis‌
1181	2021	Yiyang		Negative	male	75	new patient	S	S	S	S	-	+	human Mycobacterium tuberculosis‌
1182	2019	Yiyang	2019169072	Positive	male	19	new patient	S	S	S	S	-	+	human Mycobacterium tuberculosis‌
1183	2022	main urban		Positive	male	51	new patient	R	R	S	S	-	+	human Mycobacterium tuberculosis‌
1184	2021	main urban		Positive	female	66	new patient	S	S	S	S	-	+	human Mycobacterium tuberculosis‌
1185	2020	main urban	211	Negative	male	49	new patient	S	S	S	S	-	+	human Mycobacterium tuberculosis‌
1186	2019	Yanshi	2019302295	Positive	male	75	new patient	S	S	S	R	-	+	human Mycobacterium tuberculosis‌
1187	2022	Yanshi		Positive	male	63	new patient	S	S	S	S	-	+	human Mycobacterium tuberculosis‌
1188	2021	Luoning	308029	Negative	male	45	new patient	S	S	S	S	-	+	human Mycobacterium tuberculosis‌
1189	2021	Mengjin		Negative	male	52	new patient	S	S	S	S	-	+	human Mycobacterium tuberculosis‌
1190	2022	main urban		Positive	male	65	new patient	S	S	S	S	-	+	human Mycobacterium tuberculosis‌
1191	2019	Yiyang	2019169052	Positive	male	61	new patient	S	S	S	S	-	+	human Mycobacterium tuberculosis‌
1192	2022	main urban		Positive	male	79	new patient	S	S	S	S	-	+	human Mycobacterium tuberculosis‌
1193	2018	xin'an	2018304150	Positive	male	31	new patient	S	S	S	S	-	+	human Mycobacterium tuberculosis‌
1194	2020	main urban	405	Positive	male	85	new patient	R	R	S	R	-	+	human Mycobacterium tuberculosis‌
1195	2022	Songxian		Positive	female	49	new patient	R	S	S	S	-	+	human Mycobacterium tuberculosis‌
1196	2020	Yiyang	20041	Positive	male	56	new patient	R	R	S	S	-	+	human Mycobacterium tuberculosis‌
1197	2016	Ruyang		Negative	female	67	new patient	S	S	S	S	-	+	human Mycobacterium tuberculosis‌
1198	2016	xin'an		Positive	female	65	new patient	S	S	S	S	-	+	human Mycobacterium tuberculosis‌
1199	2020	Songxian	20030	Negative	male	25	new patient	S	S	S	S	-	+	human Mycobacterium tuberculosis‌
1200	2022	Yanshi		Positive	male	60	new patient	S	S	S	S	-	+	human Mycobacterium tuberculosis‌
1201	2019	main urban	54	Negative	male	75	new patient	S	S	S	S	-	+	human Mycobacterium tuberculosis‌
1202	2022	xin'an		Positive	male	43	new patient	S	S	S	S	-	+	human Mycobacterium tuberculosis‌
1203	2015	main urban		Positive	male	53	new patient	R	S	R	R	-	+	human Mycobacterium tuberculosis‌
1204	2019	Yiyang	2019169054	Negative	male	59	new patient	R	S	R	R	-	+	human Mycobacterium tuberculosis‌
1205	2022	main urban		Positive	male	51	new patient	S	S	S	S	-	+	human Mycobacterium tuberculosis‌
1206	2016	Mengjin		Positive	male	84	new patient	S	S	S	S	-	+	human Mycobacterium tuberculosis‌
1207	2022	Mengjin		Positive	male	30	new patient	R	R	S	S	-	+	human Mycobacterium tuberculosis‌
1208	2020	Yanshi		Positive	male	48	new patient	S	S	S	S	-	+	human Mycobacterium tuberculosis‌
1209	2021	Yichuan		Negative	female	84	new patient	S	S	S	S	-	+	human Mycobacterium tuberculosis‌
1210	2017	Luanchuan	2017305027	Positive	male	28	new patient	S	S	S	S	-	+	human Mycobacterium tuberculosis‌
1211	2019	main urban	83	Positive	male	65	new patient	S	S	S	S	-	+	human Mycobacterium tuberculosis‌
1212	2020	main urban	501	Positive	female	38	new patient	S	S	S	S	-	+	human Mycobacterium tuberculosis‌
1213	2022	main urban		Positive	female	71	new patient	S	S	S	S	-	+	human Mycobacterium tuberculosis‌
1214	2021	Yichuan		Negative	male	53	new patient	S	S	S	S	-	+	human Mycobacterium tuberculosis‌
1215	2017	main urban	2017168081	Positive	male	69	new patient	S	S	S	S	-	+	human Mycobacterium tuberculosis‌
1216	2019	Luoning	2019308060	Positive	male	77	new patient	R	R	S	S	-	+	human Mycobacterium tuberculosis‌
1217	2018	main urban	142	Positive	female	27	new patient	S	S	S	S	-	+	human Mycobacterium tuberculosis‌
1218	2017	main urban	2017168364	Positive	male	76	new patient	R	R	S	S	-	+	human Mycobacterium tuberculosis‌
1219	2021	Songxian		Negative	male	51	new patient	S	S	S	S	-	+	human Mycobacterium tuberculosis‌
1220	2022	Yichuan		Positive	male	63	new patient	R	S	S	S	-	+	human Mycobacterium tuberculosis‌
1221	2015	Luoning	30815036	Positive	male	23	new patient	S	S	S	S	-	+	human Mycobacterium tuberculosis‌
1222	2022	Luoning		Positive	male	62	new patient	S	S	S	S	-	+	human Mycobacterium tuberculosis‌
1223	2019	Luoning	2019308090	Positive	female	28	new patient	S	S	S	S	-	+	human Mycobacterium tuberculosis‌
1224	2020	Luoning	20030	Positive	female	77	new patient	S	S	S	S	-	+	human Mycobacterium tuberculosis‌
1225	2021	main urban	559	Negative	male	62	new patient	S	S	S	S	-	+	human Mycobacterium tuberculosis‌
1226	2021	main urban	25	Negative	male	27	new patient	S	S	S	S	-	+	human Mycobacterium tuberculosis‌
1227	2020	Yichuan		Positive	male	34	new patient	S	S	S	S	-	+	human Mycobacterium tuberculosis‌
1228	2020	Luanchuan	20025	Negative	male	29	new patient	S	S	S	S	-	+	human Mycobacterium tuberculosis‌
1229	2020	main urban	382	Positive	male	52	new patient	S	S	S	S	-	+	human Mycobacterium tuberculosis‌
1230	2020	main urban	318	Positive	male	80	new patient	S	S	S	S	-	+	human Mycobacterium tuberculosis‌
1231	2022	xin'an		Positive	male	61	new patient	S	S	S	S	-	+	human Mycobacterium tuberculosis‌
1232	2022	Yichuan		Positive	female	54	new patient	S	S	S	S	-	+	human Mycobacterium tuberculosis‌
1233	2021	main urban		Negative	male	26	new patient	S	S	S	S	-	+	human Mycobacterium tuberculosis‌
1234	2021	Yichuan		Negative	male	20	new patient	S	S	S	S	-	+	human Mycobacterium tuberculosis‌
1235	2021	Luanchuan		Positive	male	51	new patient	S	S	S	S	-	+	human Mycobacterium tuberculosis‌
1236	2017	Yiyang	2017169047	Positive	male	76	new patient	S	S	S	R	-	+	human Mycobacterium tuberculosis‌
1237	2018	Yiyang	2018169048	Positive	male	29	retreatment patient	S	S	S	R	-	+	human Mycobacterium tuberculosis‌
1238	2015	main urban		Positive	female	47	new patient	R	S	S	R	-	+	human Mycobacterium tuberculosis‌
1239	2017	Songxian	2016161043	Positive	female	21	new patient	R	S	S	R	-	+	human Mycobacterium tuberculosis‌
1240	2020	main urban	443	Positive	female	56	new patient	S	S	S	S	-	+	human Mycobacterium tuberculosis‌
1241	2022	Yanshi		Positive	male	25	new patient	S	S	S	S	-	+	human Mycobacterium tuberculosis‌
1242	2015	Yichuan	30915044	Positive	male	17	new patient	S	S	S	S	-	+	human Mycobacterium tuberculosis‌
1243	2018	main urban	332	Positive	female	51	new patient	S	S	S	S	-	+	human Mycobacterium tuberculosis‌
1244	2021	Yanshi		Negative	female	21	new patient	S	S	S	S	-	+	human Mycobacterium tuberculosis‌
1245	2021	Yichuan		Negative	male	56	new patient	S	S	S	S	-	+	human Mycobacterium tuberculosis‌
1246	2018	Songxian	2018161011	Positive	female	51	new patient	S	S	S	S	-	+	human Mycobacterium tuberculosis‌
1247	2021	Luanchuan		Positive	male	49	new patient	S	S	S	S	-	+	human Mycobacterium tuberculosis‌
1248	2021	Ruyang	306147	Negative	male	69	new patient	S	S	S	S	-	+	human Mycobacterium tuberculosis‌
1249	2022	main urban		Positive	male	59	new patient	S	S	S	S	-	+	human Mycobacterium tuberculosis‌
1250	2020	main urban	299	Positive	male	52	new patient	S	S	S	S	-	+	human Mycobacterium tuberculosis‌
1251	2017	Mengjin	2017303165	Positive	male	35	new patient	S	S	S	S	-	+	human Mycobacterium tuberculosis‌
1252	2017	main urban	2017168259	Positive	male	58	new patient	S	S	S	S	-	+	human Mycobacterium tuberculosis‌
1253	2021	Songxian		Negative	male	63	new patient	S	S	S	S	-	+	human Mycobacterium tuberculosis‌
1254	2022	Songxian		Positive	male	64	retreatment patient	S	S	S	S	-	+	human Mycobacterium tuberculosis‌
1255	2019	Yiyang	2019169034	Negative	male	59	new patient	S	S	S	R	-	+	human Mycobacterium tuberculosis‌
1256	2016	main urban		Positive	male	37	new patient	S	S	S	S	-	+	human Mycobacterium tuberculosis‌
1257	2019	Luoning	2019308032	Negative	male	16	new patient	R	R	R	S	-	+	human Mycobacterium tuberculosis‌
1258	2017	Songxian	2017161022	Negative	male	63	new patient	S	S	S	S	-	+	human Mycobacterium tuberculosis‌
1259	2022	main urban		Positive	male	52	new patient	S	S	S	S	-	+	human Mycobacterium tuberculosis‌
1260	2018	main urban	361	Positive	male	25	new patient	S	S	S	S	-	+	human Mycobacterium tuberculosis‌
1261	2021	Yichuan		Positive	male	56	new patient	S	S	S	S	-	+	human Mycobacterium tuberculosis‌
1262	2022	main urban		Positive	male	13	new patient	S	S	S	S	-	+	human Mycobacterium tuberculosis‌
1263	2016	Ruyang		Positive	male	65	new patient	S	S	S	S	-	+	human Mycobacterium tuberculosis‌
1264	2021	main urban		Negative	male	27	new patient	S	S	S	S	-	+	human Mycobacterium tuberculosis‌
1265	2018	Ruyang	2018306150	Positive	male	36	new patient	R	R	R	S	-	+	human Mycobacterium tuberculosis‌
1266	2022	main urban		Positive	male	56	new patient	S	S	S	S	-	+	human Mycobacterium tuberculosis‌
1267	2019	Mengjin	2018303104	Positive	male	51	new patient	S	S	S	S	-	+	human Mycobacterium tuberculosis‌
1268	2021	Yiyang		Positive	male	30	new patient	S	S	S	S	-	+	human Mycobacterium tuberculosis‌
1269	2020	main urban	426	Positive	male	53	new patient	S	S	S	S	-	-	Mycobacterium bovis
1270	2022	main urban		Positive	male	67	new patient	S	S	S	S	-	+	human Mycobacterium tuberculosis‌
1271	2022	Luanchuan		Positive	male	50	new patient	S	S	S	S	-	+	human Mycobacterium tuberculosis‌
1272	2022	main urban		Positive	male	46	new patient	R	R	R	R	-	+	human Mycobacterium tuberculosis‌
1273	2021	main urban		Negative	female	48	new patient	S	S	S	S	-	+	human Mycobacterium tuberculosis‌
1274	2018	Songxian	2017161032	Positive	male	76	new patient	R	S	S	R	-	+	human Mycobacterium tuberculosis‌
1275	2022	Songxian		Positive	male	45	new patient	S	S	S	S	-	+	human Mycobacterium tuberculosis‌
1276	2021	Luoning	308011	Negative	male	57	new patient	S	S	S	S	-	+	human Mycobacterium tuberculosis‌
1277	2022	main urban		Positive	male	51	new patient	S	S	S	S	-	+	human Mycobacterium tuberculosis‌
1278	2022	main urban		Positive	male	47	new patient	R	S	S	S	-	+	human Mycobacterium tuberculosis‌
1279	2018	main urban	101	Negative	male	53	new patient	S	S	S	S	-	+	human Mycobacterium tuberculosis‌
1280	2019	main urban	507	Positive	male	48	retreatment patient	S	S	S	S	-	+	human Mycobacterium tuberculosis‌
1281	2022	main urban		Positive	female	43	new patient	R	S	S	S	-	+	human Mycobacterium tuberculosis‌
1282	2019	main urban	8	Negative	male	70	new patient	S	S	S	S	-	+	human Mycobacterium tuberculosis‌
1283	2022	main urban		Positive	male	33	new patient	S	S	S	S	-	+	human Mycobacterium tuberculosis‌
1284	2019	main urban	312	Positive	male	56	new patient	R	R	S	S	-	+	human Mycobacterium tuberculosis‌
1285	2021	xin'an		Positive	male	60	new patient	S	S	S	S	-	+	human Mycobacterium tuberculosis‌
1286	2021	Mengjin		Negative	male	28	new patient	S	S	S	S	-	+	human Mycobacterium tuberculosis‌
1287	2019	Luanchuan	62	Positive	male	71	new patient	S	S	S	R	-	+	human Mycobacterium tuberculosis‌
1288	2022	Yichuan		Positive	male	63	new patient	S	S	S	S	-	+	human Mycobacterium tuberculosis‌
1289	2022	main urban		Positive	male	32	new patient	S	S	S	S	-	+	human Mycobacterium tuberculosis‌
1290	2021	main urban		Negative	male	45	new patient	S	S	S	S	-	+	human Mycobacterium tuberculosis‌
1291	2019	Yanshi	2019302113	Positive	male	66	new patient	S	S	S	S	-	+	human Mycobacterium tuberculosis‌
1292	2022	Songxian		Positive	male	51	new patient	S	S	S	S	-	+	human Mycobacterium tuberculosis‌
1293	2018	main urban	57	Negative	male	40	new patient	S	R	R	R	-	+	human Mycobacterium tuberculosis‌
1294	2018	Luoning	2017308156	Negative	female	56	new patient	S	S	S	S	-	+	human Mycobacterium tuberculosis‌
1295	2022	Yichuan		Positive	male	47	new patient	S	S	S	S	-	+	human Mycobacterium tuberculosis‌
1296	2021	Ruyang	306109	Negative	male	62	new patient	R	S	S	R	-	+	human Mycobacterium tuberculosis‌
1297	2022	Luoning		Positive	male	51	new patient	S	S	S	S	-	+	human Mycobacterium tuberculosis‌
1298	2019	Luanchuan	23	Positive	male	67	new patient	S	S	S	S	-	+	human Mycobacterium tuberculosis‌
1299	2020	Luoning	20065	Positive	male	52	new patient	S	S	S	S	-	+	human Mycobacterium tuberculosis‌
1300	2021	Luoning		Positive	male	20	new patient	S	S	S	S	-	+	human Mycobacterium tuberculosis‌
1301	2021	Yanshi		Negative	male	48	new patient	S	S	S	S	-	+	human Mycobacterium tuberculosis‌
1302	2022	Yanshi		Positive	male	70	new patient	S	S	S	S	-	+	human Mycobacterium tuberculosis‌
1303	2022	Mengjin		Positive	male	59	new patient	S	S	R	R	-	+	human Mycobacterium tuberculosis‌
1304	2020	Songxian	20003	Positive	male	26	new patient	S	S	S	S	-	+	human Mycobacterium tuberculosis‌
1305	2022	Yichuan		Positive	female	22	new patient	S	S	S	S	-	+	human Mycobacterium tuberculosis‌
1306	2017	main urban	2017168298	Positive	female	52	new patient	S	R	S	R	-	+	human Mycobacterium tuberculosis‌
1307	2022	main urban		Positive	female	70	retreatment patient	S	S	S	S	-	+	human Mycobacterium tuberculosis‌
1308	2018	Luoning	2018308049	Positive	male	63	new patient	S	S	S	S	-	+	human Mycobacterium tuberculosis‌
1309	2018	Songxian	2017161035	Positive	male	67	new patient	S	S	S	S	-	+	human Mycobacterium tuberculosis‌
1310	2019	main urban	91	Positive	male	61	new patient	S	S	S	S	-	+	human Mycobacterium tuberculosis‌
1311	2017	Luanchuan	2017305094	Positive	male	24	new patient	S	S	S	S	-	+	human Mycobacterium tuberculosis‌
1312	2021	Mengjin		Negative	male	23	new patient	S	S	S	S	-	+	human Mycobacterium tuberculosis‌
1313	2018	Mengjin	2018303067	Positive	male	42	new patient	R	S	S	R	-	+	human Mycobacterium tuberculosis‌
1314	2020	main urban	319	Positive	female	79	new patient	S	S	S	S	-	+	human Mycobacterium tuberculosis‌
1315	2017	main urban	2017168317	Negative	male	79	new patient	R	R	R	R	-	+	human Mycobacterium tuberculosis‌
1316	2018	main urban	18032	Positive	male	46	new patient	S	S	S	R	-	+	human Mycobacterium tuberculosis‌
1317	2022	Yanshi		Positive	male	56	new patient	R	S	S	S	-	+	human Mycobacterium tuberculosis‌
1318	2021	Songxian		Positive	male	48	new patient	S	S	S	S	-	+	human Mycobacterium tuberculosis‌
1319	2015	main urban		Positive	female	49	new patient	S	S	S	R	-	+	human Mycobacterium tuberculosis‌
1320	2021	main urban	146	Negative	male	57	new patient	S	S	S	S	-	+	human Mycobacterium tuberculosis‌
1321	2017	main urban	2017168209	Positive	male	78	new patient	R	S	S	R	-	+	human Mycobacterium tuberculosis‌
1322	2017	main urban	2017168324	Positive	female	18	new patient	S	S	S	S	-	+	human Mycobacterium tuberculosis‌
1323	2017	xin'an	2017304012	Positive	male	69	new patient	S	S	S	S	-	+	human Mycobacterium tuberculosis‌
1324	2019	Ruyang	2019306024	Negative	female	71	new patient	S	S	R	S	-	+	human Mycobacterium tuberculosis‌
1325	2021	Yichuan		Negative	male	52	new patient	S	S	S	S	-	+	human Mycobacterium tuberculosis‌
1326	2019	main urban	74	Negative	male	56	new patient	S	S	S	S	-	+	human Mycobacterium tuberculosis‌
1327	2017	Luoning	2017303093	Positive	male	90	new patient	S	S	S	S	-	+	human Mycobacterium tuberculosis‌
1328	2022	Yanshi		Positive	male	64	new patient	S	S	S	S	-	+	human Mycobacterium tuberculosis‌
1329	2021	Yichuan		Positive	male	72	new patient	S	S	S	S	-	+	human Mycobacterium tuberculosis‌
1330	2022	main urban		Positive	male	79	retreatment patient	S	S	S	S	-	+	human Mycobacterium tuberculosis‌
1331	2021	Yanshi		Negative	male	58	new patient	S	S	S	S	-	+	human Mycobacterium tuberculosis‌
1332	2020	Luoning		Positive	male	55	new patient	S	S	S	S	-	+	human Mycobacterium tuberculosis‌
1333	2020	Yiyang		Positive	male	30	new patient	S	S	S	S	-	+	human Mycobacterium tuberculosis‌
1334	2022	main urban		Positive	male	92	new patient	S	S	S	S	-	+	human Mycobacterium tuberculosis‌
1335	2021	Yiyang		Negative	male	37	new patient	S	S	S	S	-	+	human Mycobacterium tuberculosis‌
1336	2020	Luoning	308132	Positive	male	65	new patient	S	S	S	S	-	+	human Mycobacterium tuberculosis‌
1337	2021	main urban		Negative	male	42	new patient	S	S	S	S	-	+	human Mycobacterium tuberculosis‌
1338	2021	Yichuan		Negative	male	20	new patient	S	S	S	S	-	+	human Mycobacterium tuberculosis‌
1339	2016	main urban		Negative	male	26	new patient	S	S	S	S	-	+	human Mycobacterium tuberculosis‌
1340	2021	Ruyang		Negative	male	19	new patient	S	S	S	S	-	+	human Mycobacterium tuberculosis‌
1341	2020	main urban	285	Positive	female	49	new patient	S	S	S	S	-	+	human Mycobacterium tuberculosis‌
1342	2016	Yiyang		Positive	male	51	new patient	S	S	S	S	-	+	human Mycobacterium tuberculosis‌
1343	2015	Yanshi	30215011	Positive	female	90	new patient	S	S	S	S	-	+	human Mycobacterium tuberculosis‌
1344	2017	Mengjin	2017303003	Positive	female	40	new patient	S	S	S	S	-	+	human Mycobacterium tuberculosis‌
1345	2021	Yichuan		Negative	male	39	new patient	S	S	S	S	-	+	human Mycobacterium tuberculosis‌
1346	2017	main urban	2017168063	Positive	male	57	new patient	R	R	R	R	-	+	human Mycobacterium tuberculosis‌
1347	2018	Mengjin	2018303124	Positive	male	24	new patient	S	S	S	S	-	+	human Mycobacterium tuberculosis‌
1348	2019	Luanchuan	98	Positive	male	79	new patient	S	S	S	S	-	+	human Mycobacterium tuberculosis‌
1349	2019	Luanchuan	98	Positive	male	32	retreatment patient	S	S	S	S	-	+	human Mycobacterium tuberculosis‌
1350	2022	main urban		Positive	female	70	new patient	S	S	S	S	-	+	human Mycobacterium tuberculosis‌
1351	2018	xin'an	2018304191	Positive	male	65	new patient	S	S	S	S	-	+	human Mycobacterium tuberculosis‌
1352	2019	xin'an	2019304176	Positive	male	66	retreatment patient	R	R	S	R	-	+	human Mycobacterium tuberculosis‌
1353	2021	Yanshi		Positive	male	29	new patient	S	S	S	S	-	+	human Mycobacterium tuberculosis‌
1354	2022	Luoning		Positive	male	50	retreatment patient	R	R	S	R	-	+	human Mycobacterium tuberculosis‌
1355	2019	Mengjin	2019303196	Negative	male	36	new patient	S	S	S	S	-	+	human Mycobacterium tuberculosis‌
1356	2018	Mengjin	2017303196	Positive	female	69	new patient	S	S	S	S	-	+	human Mycobacterium tuberculosis‌
1357	2020	main urban	564	Positive	female	27	new patient	S	S	S	S	-	+	human Mycobacterium tuberculosis‌
1358	2018	main urban	44	Negative	female	58	new patient	R	S	S	R	-	+	human Mycobacterium tuberculosis‌
1359	2022	Luoning		Positive	female	33	retreatment patient	S	S	S	S	-	+	human Mycobacterium tuberculosis‌
1360	2018	Songxian	2018161039	Positive	male	49	new patient	S	S	S	S	-	+	human Mycobacterium tuberculosis‌
1361	2018	main urban	474	Positive	male	17	new patient	R	S	S	R	-	+	human Mycobacterium tuberculosis‌
1362	2015	xin'an	30415035	Negative	female	54	new patient	S	S	S	S	-	+	human Mycobacterium tuberculosis‌
1363	2021	Mengjin		Positive	female	49	new patient	S	S	S	S	-	+	human Mycobacterium tuberculosis‌
1364	2017	Ruyang	2017306003	Negative	male	42	new patient	S	S	S	S	-	+	human Mycobacterium tuberculosis‌
1365	2020	main urban	22	Positive	male	66	new patient	S	S	S	S	-	+	human Mycobacterium tuberculosis‌
1366	2016	main urban		Negative	male	55	new patient	S	S	S	S	-	+	human Mycobacterium tuberculosis‌
1367	2019	Mengjin	2019303194	Positive	male	34	new patient	S	S	S	R	-	+	human Mycobacterium tuberculosis‌
1368	2015	Ruyang	30615035	Positive	male	78	new patient	S	S	S	S	-	+	human Mycobacterium tuberculosis‌
1369	2017	main urban	2017168239	Negative	male	39	new patient	S	S	S	S	-	+	human Mycobacterium tuberculosis‌
1370	2017	Songxian	2016161029	Negative	female	17	new patient	S	S	S	S	-	+	human Mycobacterium tuberculosis‌
1371	2020	Songxian	20028	Positive	male	14	new patient	S	S	S	S	-	+	human Mycobacterium tuberculosis‌
1372	2018	main urban	518	Positive	male	65	new patient	S	S	S	S	-	+	human Mycobacterium tuberculosis‌
1373	2021	main urban		Negative	female	79	new patient	R	R	R	S	-	+	human Mycobacterium tuberculosis‌
1374	2021	main urban	86	Negative	male	34	new patient	S	S	S	S	-	+	human Mycobacterium tuberculosis‌
1375	2019	Mengjin	2018303089	Positive	female	73	new patient	S	S	S	S	-	+	human Mycobacterium tuberculosis‌
1376	2019	Yichuan	2019309051	Negative	male	68	new patient	S	S	S	S	-	+	human Mycobacterium tuberculosis‌
1377	2022	main urban		Positive	male	57	new patient	S	S	S	S	-	+	human Mycobacterium tuberculosis‌
1378	2021	Yanshi		Positive	male	24	new patient	S	S	S	S	-	+	human Mycobacterium tuberculosis‌
1379	2020	main urban	414	Positive	male	68	new patient	S	S	S	S	-	+	human Mycobacterium tuberculosis‌
1380	2019	Mengjin	2019303253	Positive	male	24	new patient	S	S	S	S	-	+	human Mycobacterium tuberculosis‌
1381	2019	main urban	467	Negative	male	68	new patient	S	S	S	S	-	+	human Mycobacterium tuberculosis‌
1382	2022	Yiyang		Positive	male	54	new patient	S	S	S	S	-	+	human Mycobacterium tuberculosis‌
1383	2022	Luoning		Positive	male	56	new patient	S	S	S	S	-	+	human Mycobacterium tuberculosis‌
1384	2019	Ruyang	2018306125	Positive	male	16	new patient	S	S	S	S	-	+	human Mycobacterium tuberculosis‌
1385	2016	Luanchuan		Positive	male	75	new patient	S	S	S	R	-	+	human Mycobacterium tuberculosis‌
1386	2020	Songxian	20046	Positive	male	55	new patient	S	S	S	S	-	+	human Mycobacterium tuberculosis‌
1387	2020	Songxian	20036	Positive	male	34	new patient	S	S	S	S	-	+	human Mycobacterium tuberculosis‌
1388	2020	Ruyang		Positive	male	48	new patient	S	S	S	S	-	+	human Mycobacterium tuberculosis‌
1389	2019	Yichuan	2019309038	Positive	male	16	new patient	S	S	S	S	-	+	human Mycobacterium tuberculosis‌
1390	2016	Yiyang		Positive	female	70	new patient	S	S	S	S	-	+	human Mycobacterium tuberculosis‌
1391	2017	main urban	2017168326	Positive	female	22	new patient	S	S	S	R	-	+	human Mycobacterium tuberculosis‌
1392	2016	Yanshi		Negative	female	33	new patient	S	S	S	S	-	+	human Mycobacterium tuberculosis‌
1393	2022	Luoning		Positive	female	73	new patient	S	S	S	S	-	+	human Mycobacterium tuberculosis‌
1394	2016	Mengjin		Negative	female	45	new patient	S	S	S	S	-	+	human Mycobacterium tuberculosis‌
1395	2018	Ruyang	2018306082	Positive	female	27	new patient	S	S	S	S	-	+	human Mycobacterium tuberculosis‌
1396	2021	Yiyang		Negative	female	45	new patient	S	S	S	S	-	+	human Mycobacterium tuberculosis‌
1397	2021	Yanshi		Negative	female	29	new patient	S	S	S	S	-	+	human Mycobacterium tuberculosis‌
1398	2017	Yiyang	2017169065	Positive	male	64	new patient	S	S	S	S	-	+	human Mycobacterium tuberculosis‌
1399	2022	Yanshi		Positive	male	63	new patient	R	R	S	S	-	+	human Mycobacterium tuberculosis‌
1400	2017	main urban	2017168250	Positive	male	67	new patient	S	S	S	S	-	+	human Mycobacterium tuberculosis‌
1401	2015	Yichuan	30915037	Positive	male	53	new patient	S	S	S	S	-	+	human Mycobacterium tuberculosis‌
1402	2016	main urban		Positive	male	29	new patient	S	S	S	S	-	+	human Mycobacterium tuberculosis‌
1403	2019	Yanshi	2019302277	Positive	male	29	new patient	S	S	S	R	-	+	human Mycobacterium tuberculosis‌
1404	2021	Yiyang		Positive	male	28	new patient	S	S	S	S	-	+	human Mycobacterium tuberculosis‌
1405	2017	main urban	2017168342	Positive	male	56	new patient	S	S	S	R	-	+	human Mycobacterium tuberculosis‌
1406	2018	Yichuan	2018309033	Positive	male	38	new patient	S	S	S	S	-	+	human Mycobacterium tuberculosis‌
1407	2020	Luoning	308118	Positive	female	30	new patient	S	S	S	S	-	+	human Mycobacterium tuberculosis‌
1408	2018	Yiyang	2017169151	Positive	male	76	new patient	S	S	S	S	-	+	human Mycobacterium tuberculosis‌
1409	2018	Luoning	102	Positive	male	75	new patient	S	S	S	S	-	+	human Mycobacterium tuberculosis‌
1410	2020	main urban	178	Positive	male	69	new patient	S	S	S	S	-	+	human Mycobacterium tuberculosis‌
1411	2020	Yanshi	20018	Positive	male	35	new patient	S	S	S	S	-	+	human Mycobacterium tuberculosis‌
1412	2018	xin'an	2017304286	Positive	male	70	new patient	R	R	R	S	-	+	human Mycobacterium tuberculosis‌
1413	2021	main urban	23	Positive	male	53	retreatment patient	R	R	R	R	-	+	human Mycobacterium tuberculosis‌
1414	2021	Yanshi		Negative	female	48	new patient	S	S	S	S	-	+	human Mycobacterium tuberculosis‌
1415	2015	xin'an	30415035	Positive	male	44	new patient	S	S	S	R	-	+	human Mycobacterium tuberculosis‌
1416	2019	main urban	75	Positive	male	33	retreatment patient	R	S	S	S	-	+	human Mycobacterium tuberculosis‌
1417	2022	main urban		Positive	male	68	new patient	S	S	S	S	-	+	human Mycobacterium tuberculosis‌
1418	2021	Yanshi		Positive	male	57	new patient	S	S	S	S	-	+	human Mycobacterium tuberculosis‌
1419	2020	Yichuan		Positive	male	45	new patient	S	S	S	S	-	+	human Mycobacterium tuberculosis‌
1420	2019	Yanshi	2019302006	Positive	male	64	new patient	S	S	S	S	-	+	human Mycobacterium tuberculosis‌
1421	2017	Yiyang	2017169064	Negative	male	31	new patient	S	S	S	R	-	+	human Mycobacterium tuberculosis‌
1422	2020	main urban	207	Positive	male	30	new patient	S	S	S	R	-	+	human Mycobacterium tuberculosis‌
1423	2020	Mengjin	20107	Positive	male	31	new patient	S	S	S	S	-	+	human Mycobacterium tuberculosis‌
1424	2016	main urban		Negative	male	60	new patient	R	R	R	R	-	+	human Mycobacterium tuberculosis‌
1425	2019	Luanchuan	538	Positive	male	49	new patient	S	S	S	S	-	+	human Mycobacterium tuberculosis‌
1426	2021	main urban	59	Negative	male	17	new patient	S	S	S	S	-	+	human Mycobacterium tuberculosis‌
1427	2017	Mengjin	2017303172	Positive	male	28	retreatment patient	R	S	S	R	-	+	human Mycobacterium tuberculosis‌
1428	2020	main urban	366	Negative	male	69	retreatment patient	S	S	S	S	-	+	human Mycobacterium tuberculosis‌
1429	2015	Ruyang	30615040	Positive	male	70	new patient	S	S	S	S	-	+	human Mycobacterium tuberculosis‌
1430	2016	main urban		Negative	male	25	new patient	S	S	S	S	-	+	human Mycobacterium tuberculosis‌
1431	2021	Yichuan		Positive	male	24	new patient	S	S	S	S	-	+	human Mycobacterium tuberculosis‌
1432	2020	Luoning	20047	Positive	male	29	new patient	R	R	R	R	-	+	human Mycobacterium tuberculosis‌
1433	2021	main urban	66	Negative	male	57	retreatment patient	R	R	R	R	-	+	human Mycobacterium tuberculosis‌
1434	2015	Luanchuan	30515012	Positive	male	23	new patient	S	S	S	S	-	+	human Mycobacterium tuberculosis‌
1435	2021	Yichuan		Negative	female	68	new patient	S	S	S	S	-	+	human Mycobacterium tuberculosis‌
1436	2022	Yanshi		Positive	female	52	new patient	S	S	S	S	-	+	human Mycobacterium tuberculosis‌
1437	2019	Yanshi	2019302060	Positive	male	72	new patient	S	R	S	S	-	+	human Mycobacterium tuberculosis‌
1438	2019	Mengjin	2019303069	Positive	male	60	new patient	S	S	S	S	-	+	human Mycobacterium tuberculosis‌
1439	2017	main urban	493	Negative	male	52	new patient	R	S	S	S	-	+	human Mycobacterium tuberculosis‌
1440	2018	xin'an	2018304010	Negative	male	62	retreatment patient	S	S	S	S	-	+	human Mycobacterium tuberculosis‌
1441	2015	Yanshi	30215066	Positive	male	53	new patient	R	R	S	R	-	+	human Mycobacterium tuberculosis‌
1442	2015	main urban		Positive	male	46	new patient	S	S	S	S	-	+	human Mycobacterium tuberculosis‌
1443	2020	Luoning	20025	Positive	male	14	new patient	S	S	S	S	-	+	human Mycobacterium tuberculosis‌
1444	2018	Yanshi	2017302060	Positive	male	41	new patient	S	S	S	S	-	+	human Mycobacterium tuberculosis‌
1445	2015	main urban		Positive	male	57	new patient	S	S	S	S	-	+	human Mycobacterium tuberculosis‌
1446	2021	Mengjin		Negative	male	42	new patient	S	S	S	S	-	+	human Mycobacterium tuberculosis‌
1447	2016	Luoning		Positive	female	77	new patient	S	S	S	S	-	+	human Mycobacterium tuberculosis‌
1448	2018	main urban	92	Positive	female	75	new patient	S	S	S	R	-	+	human Mycobacterium tuberculosis‌
1449	2022	Songxian		Positive	female	64	new patient	S	S	S	S	-	+	human Mycobacterium tuberculosis‌
1450	2022	main urban		Positive	female	55	new patient	S	S	S	S	-	+	human Mycobacterium tuberculosis‌
1451	2021	Yichuan		Positive	male	61	new patient	S	S	S	S	-	+	human Mycobacterium tuberculosis‌
1452	2017	main urban	2017168099	Positive	male	62	new patient	R	R	R	S	-	+	human Mycobacterium tuberculosis‌
1453	2018	Yichuan	2018309146	Positive	male	73	new patient	S	S	S	S	-	+	human Mycobacterium tuberculosis‌
1454	2019	main urban	195	Negative	male	65	retreatment patient	S	S	S	S	-	+	human Mycobacterium tuberculosis‌
1455	2022	xin'an		Positive	male	19	new patient	S	S	S	S	-	+	human Mycobacterium tuberculosis‌
1456	2022	main urban		Positive	male	43	new patient	S	S	S	S	-	+	human Mycobacterium tuberculosis‌
1457	2016	Yiyang		Positive	male	90	new patient	S	S	S	S	-	+	human Mycobacterium tuberculosis‌
1458	2020	main urban	108	Positive	male	68	new patient	S	S	S	S	-	+	human Mycobacterium tuberculosis‌
1459	2017	Mengjin	2017303143	Negative	male	58	new patient	S	S	S	S	-	+	human Mycobacterium tuberculosis‌
1460	2022	Luanchuan		Positive	male	19	new patient	S	S	S	S	-	+	human Mycobacterium tuberculosis‌
1461	2018	main urban	151	Positive	male	51	new patient	S	S	S	S	-	+	human Mycobacterium tuberculosis‌
1462	2019	Yanshi	2019302014	Positive	male	23	new patient	S	S	S	S	-	+	human Mycobacterium tuberculosis‌
1463	2015	xin'an	30415040	Positive	female	71	new patient	R	R	S	R	-	+	human Mycobacterium tuberculosis‌
1464	2019	Luoning	2019308009	Positive	male	52	new patient	S	S	S	S	-	+	human Mycobacterium tuberculosis‌
1465	2021	main urban	75	Negative	male	41	new patient	S	S	S	S	-	+	human Mycobacterium tuberculosis‌
1466	2018	Songxian	2018161006	Positive	male	53	new patient	S	S	S	R	-	+	human Mycobacterium tuberculosis‌
1467	2020	Songxian	46	Positive	male	67	new patient	S	S	S	S	-	+	human Mycobacterium tuberculosis‌
1468	2020	Songxian	20011	Positive	male	63	new patient	S	S	S	S	-	+	human Mycobacterium tuberculosis‌
1469	2019	Songxian	2019161003	Positive	male	21	new patient	S	S	R	S	-	+	human Mycobacterium tuberculosis‌
1470	2020	main urban	317	Negative	female	40	new patient	S	S	S	S	-	+	human Mycobacterium tuberculosis‌
1471	2020	Yiyang	169062	Positive	male	45	new patient	S	S	S	S	-	+	human Mycobacterium tuberculosis‌
1472	2022	Mengjin		Positive	male	74	new patient	S	S	S	S	-	+	human Mycobacterium tuberculosis‌
1473	2017	Mengjin	2017303157	Negative	female	65	new patient	S	S	S	S	-	+	human Mycobacterium tuberculosis‌
1474	2015	Ruyang	30615036	Positive	male	56	new patient	S	S	S	R	-	+	human Mycobacterium tuberculosis‌
1475	2020	Songxian	20039	Positive	female	64	new patient	S	S	S	S	-	+	human Mycobacterium tuberculosis‌
1476	2019	Yiyang	2019169091	Positive	male	46	new patient	R	R	S	R	-	+	human Mycobacterium tuberculosis‌
1477	2021	main urban	504	Negative	male	23	new patient	S	S	S	S	-	+	human Mycobacterium tuberculosis‌
1478	2020	main urban	423	Positive	female	53	new patient	S	S	S	S	-	+	human Mycobacterium tuberculosis‌
1479	2021	main urban	158	Negative	male	28	new patient	S	S	S	S	-	+	human Mycobacterium tuberculosis‌
1480	2020	Songxian	41	Negative	male	50	new patient	S	S	S	S	-	+	human Mycobacterium tuberculosis‌
1481	2022	Yichuan		Positive	female	59	new patient	S	S	S	S	-	+	human Mycobacterium tuberculosis‌
1482	2022	main urban		Positive	male	47	new patient	S	S	S	S	-	+	human Mycobacterium tuberculosis‌
1483	2018	main urban	494	Positive	female	44	new patient	S	S	S	S	-	+	human Mycobacterium tuberculosis‌
1484	2018	main urban	123	Positive	male	24	new patient	R	R	R	R	-	+	human Mycobacterium tuberculosis‌
1485	2019	main urban	123	Positive	male	26	retreatment patient	R	R	R	R	-	+	human Mycobacterium tuberculosis‌
1486	2020	main urban	119	Negative	male	68	new patient	R	R	R	R	-	+	human Mycobacterium tuberculosis‌
1487	2021	Yiyang		Negative	male	89	new patient	S	S	S	S	-	+	human Mycobacterium tuberculosis‌
1488	2018	main urban	195	Positive	male	30	new patient	S	S	S	S	-	+	human Mycobacterium tuberculosis‌
1489	2016	main urban		Positive	male	52	new patient	R	S	S	R	-	+	human Mycobacterium tuberculosis‌
1490	2017	main urban	2017168310	Positive	male	23	retreatment patient	R	S	R	R	-	+	human Mycobacterium tuberculosis‌
1491	2018	main urban	169	Negative	male	47	new patient	S	S	S	S	-	+	human Mycobacterium tuberculosis‌
1492	2018	Mengjin	2018303005	Negative	female	19	new patient	S	S	S	S	-	+	human Mycobacterium tuberculosis‌
1493	2021	Songxian	161053	Positive	male	57	new patient	S	S	S	S	-	+	human Mycobacterium tuberculosis‌
1494	2021	main urban		Negative	female	47	new patient	S	S	S	S	-	+	human Mycobacterium tuberculosis‌
1495	2021	Yichuan		Negative	male	64	new patient	S	S	S	S	-	+	human Mycobacterium tuberculosis‌
1496	2021	main urban	13	Positive	male	26	new patient	S	S	S	S	-	+	human Mycobacterium tuberculosis‌
1497	2020	main urban	450	Positive	female	21	new patient	S	S	S	S	-	+	human Mycobacterium tuberculosis‌
1498	2019	xin'an	2018308274	Negative	female	35	new patient	R	R	R	R	-	+	human Mycobacterium tuberculosis‌
1499	2015	Ruyang	30615018	Positive	male	74	new patient	S	S	S	S	-	+	human Mycobacterium tuberculosis‌
1500	2020	Songxian	20034	Positive	female	71	new patient	S	S	S	S	-	+	human Mycobacterium tuberculosis‌
1501	2022	Mengjin		Positive	male	70	new patient	S	S	S	S	-	+	human Mycobacterium tuberculosis‌
1502	2021	Ruyang		Negative	male	73	new patient	R	R	S	R	-	+	human Mycobacterium tuberculosis‌
1503	2019	main urban	49	Positive	male	32	new patient	S	S	S	S	-	+	human Mycobacterium tuberculosis‌
1504	2017	main urban	439	Positive	male	74	new patient	S	S	S	S	-	+	human Mycobacterium tuberculosis‌
1505	2020	Luoning	308135	Positive	female	54	new patient	S	S	S	S	-	+	human Mycobacterium tuberculosis‌
1506	2019	Yiyang	2019169049	Positive	male	16	new patient	S	R	R	R	-	+	human Mycobacterium tuberculosis‌
1507	2016	Yiyang		Positive	male	67	new patient	S	S	S	S	-	+	human Mycobacterium tuberculosis‌
1508	2021	Yiyang		Negative	male	14	new patient	S	S	S	S	-	+	human Mycobacterium tuberculosis‌
1509	2021	Yiyang		Negative	male	21	new patient	S	S	S	S	-	+	human Mycobacterium tuberculosis‌
1510	2020	main urban	346	Negative	male	70	new patient	S	S	S	S	-	+	human Mycobacterium tuberculosis‌
1511	2015	Luanchuan		Positive	male	40	new patient	S	S	S	S	-	+	human Mycobacterium tuberculosis‌
1512	2022	main urban		Positive	male	47	new patient	S	S	S	S	-	+	human Mycobacterium tuberculosis‌
1513	2020	Yichuan	223	Positive	male	79	new patient	S	S	S	S	-	+	human Mycobacterium tuberculosis‌
1514	2018	Yiyang	2017169154	Positive	male	77	new patient	S	S	S	S	-	+	human Mycobacterium tuberculosis‌
1515	2020	Luanchuan	20033	Negative	male	74	new patient	S	S	S	S	-	+	human Mycobacterium tuberculosis‌
1516	2022	Luoning		Positive	male	16	new patient	S	S	S	S	-	+	human Mycobacterium tuberculosis‌
1517	2021	Songxian	161005	Negative	male	71	new patient	S	S	S	S	-	+	human Mycobacterium tuberculosis‌
1518	2018	main urban	529	Positive	female	33	new patient	S	S	S	R	-	+	human Mycobacterium tuberculosis‌
1519	2020	main urban	228	Positive	female	30	new patient	S	S	S	S	-	+	human Mycobacterium tuberculosis‌
1520	2021	Yanshi		Positive	male	70	new patient	S	S	S	S	-	+	human Mycobacterium tuberculosis‌
1521	2016	Yiyang		Positive	female	17	new patient	S	R	S	S	-	+	human Mycobacterium tuberculosis‌
1522	2018	Yiyang	2018169039	Negative	female	34	retreatment patient	S	S	S	S	-	+	human Mycobacterium tuberculosis‌
1523	2015	main urban		Positive	male	58	new patient	S	S	S	S	-	+	human Mycobacterium tuberculosis‌
1524	2017	Luanchuan	2017305009	Positive	female	44	new patient	S	S	S	S	-	+	human Mycobacterium tuberculosis‌
1525	2020	Yiyang		Positive	male	67	new patient	S	S	S	S	-	+	human Mycobacterium tuberculosis‌
1526	2019	Songxian	2019061019	Positive	male	30	new patient	S	S	S	S	-	+	human Mycobacterium tuberculosis‌
1527	2015	main urban		Positive	male	58	new patient	S	S	S	S	-	+	human Mycobacterium tuberculosis‌
1528	2017	main urban	2017168135	Positive	male	28	retreatment patient	S	S	S	S	-	+	human Mycobacterium tuberculosis‌
1529	2018	Mengjin	2018303026	Negative	female	72	new patient	S	S	S	S	-	+	human Mycobacterium tuberculosis‌
1530	2022	Yichuan		Positive	male	65	new patient	S	S	S	S	-	+	human Mycobacterium tuberculosis‌
1531	2019	Mengjin	2018303100	Positive	male	44	new patient	S	S	S	S	-	+	human Mycobacterium tuberculosis‌
1532	2021	Mengjin		Negative	male	31	retreatment patient	S	S	S	S	-	+	human Mycobacterium tuberculosis‌
1533	2018	Luoning	2018308042	Positive	male	29	new patient	S	S	S	S	-	+	human Mycobacterium tuberculosis‌
1534	2018	main urban	505	Positive	male	27	new patient	S	S	S	S	-	+	human Mycobacterium tuberculosis‌
1535	2021	main urban	71	Negative	male	71	new patient	S	S	S	S	-	+	human Mycobacterium tuberculosis‌
1536	2018	main urban	149	Positive	female	59	new patient	S	S	S	S	-	+	human Mycobacterium tuberculosis‌
1537	2020	Yiyang	100	Positive	male	21	new patient	S	S	S	R	-	+	human Mycobacterium tuberculosis‌
1538	2021	Luoning	308145	Negative	male	56	new patient	S	S	S	S	-	+	human Mycobacterium tuberculosis‌
1539	2018	Songxian	2018161038	Positive	male	30	new patient	S	S	S	S	-	+	human Mycobacterium tuberculosis‌
1540	2022	Yiyang		Positive	male	31	new patient	S	S	S	S	-	+	human Mycobacterium tuberculosis‌
1541	2019	Yanshi	2019302276	Positive	male	48	new patient	S	S	S	S	-	+	human Mycobacterium tuberculosis‌
1542	2020	Luanchuan		Negative	male	67	new patient	S	S	S	S	-	+	human Mycobacterium tuberculosis‌
1543	2018	Ruyang	18306015	Positive	female	51	new patient	S	S	S	S	-	+	human Mycobacterium tuberculosis‌
1544	2018	Yichuan		Positive	male	50	new patient	S	S	S	R	-	+	human Mycobacterium tuberculosis‌
1545	2017	main urban	2017168336	Positive	male	94	new patient	R	S	S	R	-	+	human Mycobacterium tuberculosis‌
1546	2021	Ruyang		Negative	male	54	new patient	R	R	S	R	-	+	human Mycobacterium tuberculosis‌
1547	2022	Yiyang		Positive	female	63	new patient	S	S	S	S	-	+	human Mycobacterium tuberculosis‌
1548	2022	main urban		Positive	female	69	new patient	S	S	S	S	-	+	human Mycobacterium tuberculosis‌
1549	2022	Yanshi		Positive	female	53	new patient	S	S	S	S	-	+	human Mycobacterium tuberculosis‌
1550	2017	Songxian	2017161014	Positive	female	54	new patient	S	S	S	S	-	+	human Mycobacterium tuberculosis‌
1551	2017	Luoning	2017308081	Positive	male	86	new patient	S	S	S	S	-	+	human Mycobacterium tuberculosis‌
1552	2021	Yiyang		Positive	female	48	new patient	S	S	S	S	-	+	human Mycobacterium tuberculosis‌
1553	2015	Mengjin	30315082	Positive	male	62	new patient	S	S	S	S	-	+	human Mycobacterium tuberculosis‌
1554	2022	Songxian		Positive	female	71	new patient	S	S	S	S	-	+	human Mycobacterium tuberculosis‌
1555	2015	Yiyang	30715073	Negative	female	65	new patient	R	R	R	R	-	+	human Mycobacterium tuberculosis‌
1556	2022	Luanchuan		Positive	female	54	new patient	S	S	S	S	-	+	human Mycobacterium tuberculosis‌
1557	2018	xin'an	2017304190	Negative	female	66	new patient	S	S	S	S	-	+	human Mycobacterium tuberculosis‌
1558	2022	Yichuan		Positive	male	49	new patient	S	S	S	S	-	+	human Mycobacterium tuberculosis‌
1559	2017	Yiyang	2016307277	Positive	male	17	new patient	S	S	S	R	-	+	human Mycobacterium tuberculosis‌
1560	2021	Yiyang		Negative	male	64	new patient	S	S	S	S	-	+	human Mycobacterium tuberculosis‌
1561	2022	xin'an		Positive	male	67	new patient	R	R	S	S	-	+	human Mycobacterium tuberculosis‌
1562	2018	Luoning	2018308025	Negative	male	51	new patient	S	R	S	R	-	+	human Mycobacterium tuberculosis‌
1563	2016	Yiyang	30716083	Positive	male	68	new patient	S	S	S	S	-	+	human Mycobacterium tuberculosis‌
1564	2018	Yiyang	2017169156	Negative	male	68	new patient	S	S	S	S	-	+	human Mycobacterium tuberculosis‌
1565	2018	Luoning	2018308071	Positive	male	18	new patient	S	S	S	S	-	+	human Mycobacterium tuberculosis‌
1566	2018	xin'an	2018304084	Positive	female	14	new patient	S	S	S	S	-	+	human Mycobacterium tuberculosis‌
1567	2022	Yichuan		Positive	male	59	new patient	S	S	S	S	-	+	human Mycobacterium tuberculosis‌
1568	2020	main urban	389	Positive	male	51	new patient	S	S	S	S	-	+	human Mycobacterium tuberculosis‌
1569	2020	Yichuan	20060	Positive	male	93	new patient	R	S	S	S	-	+	human Mycobacterium tuberculosis‌
1570	2018	main urban	578	Positive	female	64	new patient	S	S	S	S	-	+	human Mycobacterium tuberculosis‌
1571	2018	main urban	18033	Positive	female	57	new patient	S	S	S	S	-	+	human Mycobacterium tuberculosis‌
1572	2015	Yiyang	30715026	Positive	female	21	new patient	S	S	S	S	-	+	human Mycobacterium tuberculosis‌
1573	2022	Luanchuan		Positive	male	71	new patient	S	S	S	S	-	+	human Mycobacterium tuberculosis‌
1574	2019	main urban	59	Positive	male	81	new patient	S	S	S	S	-	+	human Mycobacterium tuberculosis‌
1575	2022	Yanshi		Positive	female	53	new patient	S	S	S	S	-	+	human Mycobacterium tuberculosis‌
1576	2022	main urban		Positive	female	17	new patient	S	S	S	S	-	+	human Mycobacterium tuberculosis‌
1577	2021	Yanshi		Negative	female	53	new patient	S	S	S	S	-	+	human Mycobacterium tuberculosis‌
1578	2019	Yiyang	2019169076	Negative	female	73	new patient	S	S	S	S	-	+	human Mycobacterium tuberculosis‌
1579	2015	Yichuan	30915036	Negative	female	73	new patient	S	S	S	S	-	+	human Mycobacterium tuberculosis‌
1580	2021	Luanchuan		Positive	male	50	new patient	S	S	S	S	-	+	human Mycobacterium tuberculosis‌
1581	2021	Yiyang		Negative	male	67	new patient	S	S	S	S	-	+	human Mycobacterium tuberculosis‌
1582	2021	Yichuan		Positive	male	27	new patient	S	S	S	S	-	+	human Mycobacterium tuberculosis‌
1583	2017	Yichuan	2017309050	Positive	male	69	new patient	R	R	S	R	-	+	human Mycobacterium tuberculosis‌
1584	2022	Songxian		Positive	male	47	new patient	S	S	S	S	-	+	human Mycobacterium tuberculosis‌
1585	2019	Yiyang	2019169008	Positive	male	28	new patient	R	S	R	S	-	+	human Mycobacterium tuberculosis‌
1586	2021	Yanshi		Positive	male	65	new patient	S	S	S	S	-	+	human Mycobacterium tuberculosis‌
1587	2022	Yichuan		Positive	male	47	new patient	S	S	S	S	-	+	human Mycobacterium tuberculosis‌
1588	2015	Yichuan	30915032	Positive	male	43	new patient	S	S	S	S	-	+	human Mycobacterium tuberculosis‌
1589	2018	main urban	2017168406	Positive	female	56	new patient	S	S	S	S	-	+	human Mycobacterium tuberculosis‌
1590	2019	Yanshi	2019302124	Positive	male	76	new patient	S	S	S	S	-	+	human Mycobacterium tuberculosis‌
1591	2018	Songxian	2018161022	Negative	female	64	new patient	S	S	S	S	-	+	human Mycobacterium tuberculosis‌
1592	2017	main urban	2017168042	Positive	female	47	new patient	S	S	S	S	-	+	human Mycobacterium tuberculosis‌
1593	2019	Luanchuan	106	Negative	male	39	new patient	S	S	S	S	-	+	human Mycobacterium tuberculosis‌
1594	2019	main urban	251	Negative	female	77	new patient	R	S	S	S	-	+	human Mycobacterium tuberculosis‌
1595	2019	Luanchuan	47	Positive	female	19	new patient	S	S	S	S	-	+	human Mycobacterium tuberculosis‌
1596	2020	Mengjin		Positive	female	63	new patient	S	S	S	R	-	+	human Mycobacterium tuberculosis‌
1597	2019	main urban	124	Negative	male	55	new patient	S	S	S	S	-	+	human Mycobacterium tuberculosis‌
1598	2016	Ruyang		Positive	male	70	new patient	S	S	S	S	-	+	human Mycobacterium tuberculosis‌
1599	2019	main urban	4	Positive	male	44	new patient	S	S	S	S	-	+	human Mycobacterium tuberculosis‌
1600	2022	Luanchuan		Positive	female	22	new patient	S	S	S	S	-	+	human Mycobacterium tuberculosis‌
1601	2018	xin'an	2018304086	Positive	female	29	new patient	S	S	S	S	-	+	human Mycobacterium tuberculosis‌
1602	2021	main urban	46	Negative	female	18	new patient	S	S	S	S	-	+	human Mycobacterium tuberculosis‌
1603	2017	xin'an	2017304024	Positive	male	74	new patient	S	S	S	S	-	+	human Mycobacterium tuberculosis‌
1604	2017	Yanshi	2017308016	Negative	male	48	new patient	S	S	S	R	-	+	human Mycobacterium tuberculosis‌
1605	2022	Mengjin		Positive	male	30	new patient	S	S	S	S	-	+	human Mycobacterium tuberculosis‌
1606	2022	main urban		Positive	male	78	new patient	R	R	S	R	-	+	human Mycobacterium tuberculosis‌
1607	2016	Yichuan		Negative	female	55	new patient	S	S	S	S	-	+	human Mycobacterium tuberculosis‌
1608	2021	xin'an		Positive	male	56	new patient	S	S	S	S	-	+	human Mycobacterium tuberculosis‌
1609	2019	main urban	69	Positive	male	38	new patient	S	S	S	S	-	+	human Mycobacterium tuberculosis‌
1610	2021	main urban	11	Negative	male	22	new patient	S	S	S	S	-	+	human Mycobacterium tuberculosis‌
1611	2016	xin'an		Positive	male	59	new patient	R	S	S	R	-	+	human Mycobacterium tuberculosis‌
1612	2022	Songxian		Positive	male	82	new patient	S	S	S	S	-	+	human Mycobacterium tuberculosis‌
1613	2018	Yiyang	2018169017	Positive	male	29	new patient	R	S	S	S	-	+	human Mycobacterium tuberculosis‌
1614	2018	main urban	451	Negative	female	32	new patient	S	S	S	S	-	+	human Mycobacterium tuberculosis‌
1615	2019	Mengjin	2019303095	Positive	male	42	new patient	S	S	S	R	-	+	human Mycobacterium tuberculosis‌
1616	2017	Songxian	2017161019	Positive	male	31	new patient	S	S	S	S	-	+	human Mycobacterium tuberculosis‌
1617	2017	main urban	2017168323	Positive	male	32	new patient	S	S	S	S	-	+	human Mycobacterium tuberculosis‌
1618	2017	main urban	2017168064	Positive	male	34	new patient	R	S	S	R	-	+	human Mycobacterium tuberculosis‌
1619	2021	Yichuan		Positive	male	69	new patient	S	S	S	S	-	+	human Mycobacterium tuberculosis‌
1620	2018	main urban	398	Positive	male	79	new patient	S	S	S	S	-	+	human Mycobacterium tuberculosis‌
1621	2021	main urban	159	Negative	male	61	new patient	S	S	S	S	-	+	human Mycobacterium tuberculosis‌
1622	2016	Luoning		Positive	female	22	new patient	R	S	R	R	-	+	human Mycobacterium tuberculosis‌
1623	2017	main urban	2017168258	Positive	male	62	new patient	S	S	S	S	-	+	human Mycobacterium tuberculosis‌
1624	2020	main urban	430	Positive	male	67	new patient	S	S	S	S	-	+	human Mycobacterium tuberculosis‌
1625	2022	Yichuan		Positive	male	67	new patient	S	S	S	S	-	+	human Mycobacterium tuberculosis‌
1626	2022	main urban		Positive	male	73	new patient	S	S	S	S	-	+	human Mycobacterium tuberculosis‌
1627	2018	main urban	483	Positive	male	42	new patient	R	R	R	R	-	+	human Mycobacterium tuberculosis‌
1628	2020	Yiyang		Positive	male	47	new patient	S	S	S	S	-	+	human Mycobacterium tuberculosis‌
1629	2017	Luoning	2017308086	Negative	male	26	new patient	S	S	S	S	-	+	human Mycobacterium tuberculosis‌
1630	2018	main urban	477	Negative	male	17	new patient	S	S	S	R	-	+	human Mycobacterium tuberculosis‌
1631	2020	Yiyang	20040	Positive	female	29	new patient	S	S	S	S	-	+	human Mycobacterium tuberculosis‌
1632	2022	Yichuan		Positive	male	17	new patient	S	S	S	S	-	+	human Mycobacterium tuberculosis‌
1633	2021	Luoning		Positive	female	16	new patient	S	S	S	S	-	+	human Mycobacterium tuberculosis‌
1634	2020	Yiyang	20036	Negative	female	56	new patient	S	S	S	R	-	+	human Mycobacterium tuberculosis‌
1635	2019	main urban	462	Positive	male	59	new patient	S	S	S	S	-	+	human Mycobacterium tuberculosis‌
1636	2018	main urban	522	Negative	male	58	new patient	R	R	R	R	-	+	human Mycobacterium tuberculosis‌
1637	2021	xin'an		Negative	male	45	new patient	S	S	S	S	-	+	human Mycobacterium tuberculosis‌
1638	2018	main urban	91	Positive	male	65	new patient	S	S	S	S	-	+	human Mycobacterium tuberculosis‌
1639	2022	main urban		Positive	male	28	retreatment patient	R	R	R	R	-	+	human Mycobacterium tuberculosis‌
1640	2020	Songxian	20014	Positive	male	57	new patient	S	S	S	S	-	+	human Mycobacterium tuberculosis‌
1641	2020	Songxian	20014	Positive	male	36	retreatment patient	S	S	S	S	-	+	human Mycobacterium tuberculosis‌
1642	2018	main urban	128	Positive	male	28	new patient	S	S	S	S	-	+	human Mycobacterium tuberculosis‌
1643	2020	Yichuan		Positive	male	41	new patient	S	S	S	S	-	+	human Mycobacterium tuberculosis‌
1644	2019	Luoning	2019308038	Positive	female	52	new patient	R	S	S	S	-	+	human Mycobacterium tuberculosis‌
1645	2019	Luoning	2019308038	Positive	female	58	retreatment patient	R	S	S	S	-	+	human Mycobacterium tuberculosis‌
1646	2022	Yichuan		Positive	female	68	new patient	S	S	S	S	-	+	human Mycobacterium tuberculosis‌
1647	2020	Yichuan	20042	Positive	female	43	new patient	S	S	S	S	-	+	human Mycobacterium tuberculosis‌
1648	2020	Ruyang		Positive	female	54	new patient	S	S	S	S	-	+	human Mycobacterium tuberculosis‌
1649	2018	main urban	318	Negative	male	32	new patient	S	S	S	S	-	+	human Mycobacterium tuberculosis‌
1650	2017	main urban	2017168051	Positive	male	51	new patient	S	S	S	S	-	+	human Mycobacterium tuberculosis‌
1651	2017	main urban	2017168145	Positive	male	55	new patient	S	S	S	S	-	+	human Mycobacterium tuberculosis‌
1652	2018	Yiyang	2018169004	Positive	male	66	new patient	S	S	S	S	-	+	human Mycobacterium tuberculosis‌
1653	2019	main urban	213	Positive	female	33	new patient	S	S	S	S	-	+	human Mycobacterium tuberculosis‌
1654	2022	Yanshi		Positive	male	69	new patient	S	S	S	S	-	+	human Mycobacterium tuberculosis‌
1655	2020	Yanshi		Positive	male	17	new patient	S	S	S	S	-	+	human Mycobacterium tuberculosis‌
1656	2022	Luoning		Positive	male	18	new patient	S	S	S	S	-	+	human Mycobacterium tuberculosis‌
1657	2015	Yiyang	30715030	Positive	male	66	new patient	S	S	S	S	-	+	human Mycobacterium tuberculosis‌
1658	2019	Yiyang	2019169063	Negative	male	21	retreatment patient	S	S	S	S	-	+	human Mycobacterium tuberculosis‌
1659	2019	Mengjin	2019303037	Positive	male	27	new patient	S	S	S	S	-	+	human Mycobacterium tuberculosis‌
1660	2022	Mengjin		Positive	female	54	new patient	S	S	S	S	-	+	human Mycobacterium tuberculosis‌
1661	2019	Luoning	2019308157	Positive	male	30	new patient	S	S	S	S	-	+	human Mycobacterium tuberculosis‌
1662	2016	Luanchuan		Positive	male	27	new patient	S	S	S	R	-	+	human Mycobacterium tuberculosis‌
1663	2016	Luoning		Negative	male	39	new patient	S	S	S	S	-	+	human Mycobacterium tuberculosis‌
1664	2017	xin'an	2017304179	Positive	female	55	new patient	S	S	S	S	-	+	human Mycobacterium tuberculosis‌
1665	2021	Yichuan		Negative	male	72	new patient	S	S	S	S	-	+	human Mycobacterium tuberculosis‌
1666	2021	Yichuan		Negative	male	71	new patient	S	S	S	S	-	+	human Mycobacterium tuberculosis‌
1667	2021	Luoning		Positive	male	56	new patient	S	S	S	S	-	+	human Mycobacterium tuberculosis‌
1668	2016	Mengjin		Negative	male	73	new patient	S	S	R	S	-	+	human Mycobacterium tuberculosis‌
1669	2017	Luanchuan	2016050117	Positive	male	60	new patient	S	S	S	S	-	+	human Mycobacterium tuberculosis‌
1670	2015	Mengjin	30315056	Negative	male	69	new patient	R	R	S	S	-	+	human Mycobacterium tuberculosis‌
1671	2021	Luanchuan		Positive	male	68	new patient	S	S	S	S	-	+	human Mycobacterium tuberculosis‌
1672	2017	Luanchuan	2017305070	Positive	female	37	new patient	S	S	S	S	-	+	human Mycobacterium tuberculosis‌
1673	2022	Yichuan		Positive	male	55	new patient	R	R	S	R	-	+	human Mycobacterium tuberculosis‌
1674	2020	main urban	470	Negative	male	27	new patient	R	S	S	R	-	+	human Mycobacterium tuberculosis‌
1675	2018	Luoning		Positive	male	59	new patient	S	S	S	S	-	+	human Mycobacterium tuberculosis‌
1676	2022	main urban		Positive	male	24	new patient	S	S	S	S	-	+	human Mycobacterium tuberculosis‌
1677	2020	Yichuan	217	Positive	female	64	new patient	S	S	S	S			human Mycobacterium tuberculosis‌
1678	2016	main urban		Negative	male	57	new patient	R	R	S	R	-	+	human Mycobacterium tuberculosis‌
1679	2022	main urban		Positive	male	43	new patient	R	R	S	S	-	+	human Mycobacterium tuberculosis‌
1680	2020	Yichuan	20209	Positive	male	82	new patient	S	S	S	S	-	+	human Mycobacterium tuberculosis‌
1681	2018	xin'an	2018304178	Positive	male	44	new patient	S	S	S	S	-	+	human Mycobacterium tuberculosis‌
1682	2016	Yichuan	30916033	Positive	male	25	new patient	S	S	S	S	-	+	human Mycobacterium tuberculosis‌
1683	2020	Mengjin	20142	Positive	male	55	new patient	S	S	S	S	-	+	human Mycobacterium tuberculosis‌
1684	2020	Luanchuan	20037	Negative	male	36	new patient	S	S	S	S	-	+	human Mycobacterium tuberculosis‌
1685	2020	Luanchuan		Negative	male	11	new patient	S	S	S	S	-	+	human Mycobacterium tuberculosis‌
1686	2018	Ruyang	2018306133	Negative	male	67	new patient	S	S	R	S	-	+	human Mycobacterium tuberculosis‌
1687	2019	main urban	84	Positive	male	51	new patient	S	S	S	S	-	+	human Mycobacterium tuberculosis‌
1688	2020	Yanshi		Positive	male	64	new patient	S	S	S	S	-	+	human Mycobacterium tuberculosis‌
1689	2021	Yanshi		Positive	male	53	new patient	S	S	S	S	-	+	human Mycobacterium tuberculosis‌
1690	2018	Mengjin	2018303018	Positive	male	19	new patient	R	S	S	R	-	+	human Mycobacterium tuberculosis‌
1691	2019	main urban	40	Positive	male	80	new patient	S	S	S	S	-	+	human Mycobacterium tuberculosis‌
1692	2018	Yichuan	2018309131	Negative	male	79	new patient	S	S	S	S	-	+	human Mycobacterium tuberculosis‌
1693	2020	Luoning		Positive	male	56	new patient	S	S	S	S	-	+	human Mycobacterium tuberculosis‌
1694	2015	Yichuan	30915038	Positive	male	16	new patient	S	S	S	S	-	+	human Mycobacterium tuberculosis‌
1695	2018	Luoning	2018308043	Negative	male	18	new patient	R	S	S	S	-	+	human Mycobacterium tuberculosis‌
1696	2018	Luoning	2018308028	Negative	male	64	new patient	R	S	S	S	-	+	human Mycobacterium tuberculosis‌
1697	2018	main urban	510	Positive	female	25	new patient	S	S	S	S	-	+	human Mycobacterium tuberculosis‌
1698	2018	main urban	67	Positive	female	25	new patient	S	S	S	S	-	+	human Mycobacterium tuberculosis‌
1699	2022	Mengjin		Positive	male	50	new patient	S	S	S	S	-	+	human Mycobacterium tuberculosis‌
1700	2018	Luoning	2018308046	Negative	male	26	new patient	S	S	S	S	-	+	human Mycobacterium tuberculosis‌
1701	2020	Yanshi		Positive	male	40	new patient	S	S	S	S	-	+	human Mycobacterium tuberculosis‌
1702	2020	main urban	333	Negative	male	89	new patient	R	R	R	R	-	+	human Mycobacterium tuberculosis‌
1703	2019	Mengjin	2019303244	Positive	male	82	new patient	S	S	S	R	-	+	human Mycobacterium tuberculosis‌
1704	2019	Yichuan	2019309035	Negative	male	83	new patient	S	S	S	S	-	+	human Mycobacterium tuberculosis‌
1705	2019	main urban	496	Negative	male	24	new patient	S	S	S	S	-	+	human Mycobacterium tuberculosis‌
1706	2021	Luoning		Positive	female	64	new patient	S	S	S	S	-	+	human Mycobacterium tuberculosis‌
1707	2022	Luoning		Positive	female	55	retreatment patient	S	S	S	S	-	+	human Mycobacterium tuberculosis‌
1708	2022	main urban		Positive	male	87	new patient	R	R	R	R	-	+	human Mycobacterium tuberculosis‌
1709	2022	xin'an		Positive	female	53	new patient	S	S	S	S	-	+	human Mycobacterium tuberculosis‌
1710	2021	Yanshi		Positive	male	49	new patient	S	S	S	S	-	+	human Mycobacterium tuberculosis‌
1711	2021	main urban	58	Negative	male	31	new patient	S	S	S	S	-	+	human Mycobacterium tuberculosis‌
1712	2017	main urban	21	Positive	female	42	new patient	S	S	S	S	-	+	human Mycobacterium tuberculosis‌
1713	2020	Luanchuan	19187	Negative	male	30	new patient	S	S	S	S	-	+	human Mycobacterium tuberculosis‌
1714	2017	Yiyang	2017169041	Positive	male	60	new patient	S	S	S	S	-	+	human Mycobacterium tuberculosis‌
1715	2019	Yanshi	2019302302	Negative	male	66	new patient	S	S	S	S	-	+	human Mycobacterium tuberculosis‌
1716	2021	Yanshi		Negative	male	47	retreatment patient	S	S	S	S	-	+	human Mycobacterium tuberculosis‌
1717	2021	Yichuan		Negative	male	26	new patient	S	S	S	S	-	+	human Mycobacterium tuberculosis‌
1718	2022	main urban		Positive	male	50	new patient	S	S	S	S	-	+	human Mycobacterium tuberculosis‌
1719	2020	Yanshi		Positive	male	22	new patient	S	S	S	S	-	+	human Mycobacterium tuberculosis‌
1720	2019	Ruyang	2019306042	Positive	male	75	new patient	S	S	S	S	-	+	human Mycobacterium tuberculosis‌
1721	2020	Songxian	20008	Positive	male	58	new patient	R	R	S	R	-	+	human Mycobacterium tuberculosis‌
1722	2018	Yichuan	2017309143	Negative	male	63	new patient	R	R	R	R	-	+	human Mycobacterium tuberculosis‌
1723	2018	Songxian	2018161009	Negative	female	74	new patient	S	S	S	S	-	+	human Mycobacterium tuberculosis‌
1724	2021	main urban	16	Negative	male	18	new patient	S	S	S	S	-	+	human Mycobacterium tuberculosis‌
1725	2020	main urban	324	Positive	female	26	new patient	S	S	S	S	-	+	human Mycobacterium tuberculosis‌
1726	2016	main urban		Positive	male	80	new patient	S	S	S	S	-	+	human Mycobacterium tuberculosis‌
1727	2020	main urban	322	Negative	male	62	new patient	S	S	S	S	-	+	human Mycobacterium tuberculosis‌
1728	2021	Mengjin		Negative	female	61	new patient	S	S	S	S	-	+	human Mycobacterium tuberculosis‌
1729	2019	Yanshi	2019302247	Negative	male	54	new patient	S	S	S	S	-	+	human Mycobacterium tuberculosis‌
1730	2016	main urban		Positive	male	61	new patient	R	S	S	R	-	+	human Mycobacterium tuberculosis‌
1731	2022	main urban		Positive	male	43	new patient	S	S	S	S	-	+	human Mycobacterium tuberculosis‌
1732	2021	Yichuan	309006	Negative	male	45	new patient	S	S	S	S	-	+	human Mycobacterium tuberculosis‌
1733	2020	main urban	362	Positive	male	24	new patient	S	S	S	S	-	+	human Mycobacterium tuberculosis‌
1734	2022	Yiyang		Positive	male	64	new patient	S	S	S	S	-	+	human Mycobacterium tuberculosis‌
1735	2018	main urban	465	Positive	male	62	new patient	S	S	S	S	-	+	human Mycobacterium tuberculosis‌
1736	2021	Yiyang		Positive	male	65	new patient	S	S	S	S	-	+	human Mycobacterium tuberculosis‌
1737	2022	Luanchuan		Positive	female	45	new patient	S	S	S	S	-	+	human Mycobacterium tuberculosis‌
1738	2022	main urban		Positive	male	60	new patient	R	R	S	S	-	+	human Mycobacterium tuberculosis‌
1739	2019	Luanchuan	128	Positive	male	75	new patient	S	S	S	S	-	+	human Mycobacterium tuberculosis‌
1740	2019	main urban	38	Positive	male	64	new patient	R	R	R	R	-	+	human Mycobacterium tuberculosis‌
1741	2022	Yiyang		Positive	male	56	new patient	S	S	S	S	-	+	human Mycobacterium tuberculosis‌
1742	2019	main urban	132	Positive	male	18	new patient	R	S	S	R	-	+	human Mycobacterium tuberculosis‌
1743	2021	Mengjin		Negative	male	57	new patient	S	S	S	S	-	+	human Mycobacterium tuberculosis‌
1744	2020	main urban	295	Positive	male	52	new patient	S	S	S	S	-	+	human Mycobacterium tuberculosis‌
1745	2020	Mengjin		Positive	male	66	new patient	S	S	S	S	-	+	human Mycobacterium tuberculosis‌
1746	2020	xin'an		Positive	male	63	new patient	S	S	S	S	-	+	human Mycobacterium tuberculosis‌
1747	2016	main urban		Positive	male	50	new patient	S	S	S	S	-	+	human Mycobacterium tuberculosis‌
1748	2022	Yanshi		Positive	female	71	new patient	S	S	S	S	-	+	human Mycobacterium tuberculosis‌
1749	2015	Luanchuan		Positive	male	27	new patient	R	R	R	R	-	+	human Mycobacterium tuberculosis‌
1750	2018	main urban	18038	Positive	male	27	new patient	S	S	S	S	-	+	human Mycobacterium tuberculosis‌
1751	2020	main urban	444	Positive	female	37	new patient	S	S	S	S	-	+	human Mycobacterium tuberculosis‌
1752	2019	Yanshi	2019302164	Negative	male	53	new patient	S	S	S	S	-	+	human Mycobacterium tuberculosis‌
1753	2019	main urban	314	Positive	male	49	new patient	S	R	S	R	-	+	human Mycobacterium tuberculosis‌
1754	2017	main urban	2017168372	Positive	male	67	new patient	S	S	S	S	-	+	human Mycobacterium tuberculosis‌
1755	2016	xin'an		Positive	male	52	new patient	R	S	S	R	-	+	human Mycobacterium tuberculosis‌
1756	2018	xin'an	2018304109	Positive	male	28	new patient	S	S	S	S	-	+	human Mycobacterium tuberculosis‌
1757	2021	Songxian		Negative	female	46	new patient	S	S	S	S	-	+	human Mycobacterium tuberculosis‌
1758	2018	main urban	509	Positive	male	70	new patient	S	S	S	S	-	+	human Mycobacterium tuberculosis‌
1759	2021	Mengjin		Positive	male	67	new patient	S	S	S	S	-	+	human Mycobacterium tuberculosis‌
1760	2022	Yichuan		Positive	female	44	new patient	S	S	S	S	-	+	human Mycobacterium tuberculosis‌
1761	2015	Luoning	30815005	Negative	male	35	new patient	S	S	S	S	-	+	human Mycobacterium tuberculosis‌
1762	2019	main urban	102	Positive	male	54	new patient	S	S	S	S	-	+	human Mycobacterium tuberculosis‌
1763	2021	Luoning	308023	Negative	male	49	new patient	S	S	S	S	-	+	human Mycobacterium tuberculosis‌
1764	2022	xin'an		Positive	male	55	new patient	S	S	S	S	-	+	human Mycobacterium tuberculosis‌
1765	2021	main urban	499	Negative	male	37	new patient	S	S	S	S	-	+	human Mycobacterium tuberculosis‌
1766	2019	Songxian	2018161045	Positive	female	74	new patient	S	S	S	S	-	+	human Mycobacterium tuberculosis‌
1767	2022	Yanshi		Positive	female	61	new patient	S	S	S	S	-	+	human Mycobacterium tuberculosis‌
1768	2015	Mengjin	30315044	Positive	male	71	new patient	R	S	S	R	-	+	human Mycobacterium tuberculosis‌
1769	2015	Yanshi	30215302	Positive	male	57	new patient	S	S	S	S	-	+	human Mycobacterium tuberculosis‌
1770	2022	Yanshi		Positive	male	44	new patient	S	S	S	S	-	+	human Mycobacterium tuberculosis‌
1771	2017	Yanshi	2017308045	Positive	male	77	new patient	S	S	S	S	-	+	human Mycobacterium tuberculosis‌
1772	2018	xin'an	2018304016	Positive	male	30	new patient	S	S	S	S	-	+	human Mycobacterium tuberculosis‌
1773	2018	main urban	129	Positive	male	48	new patient	S	S	S	S	-	+	human Mycobacterium tuberculosis‌
1774	2016	Luoning		Positive	male	84	new patient	S	S	S	R	-	+	human Mycobacterium tuberculosis‌
1775	2021	Luoning		Negative	male	46	new patient	S	S	S	S	-	+	human Mycobacterium tuberculosis‌
1776	2016	main urban		Negative	male	42	new patient	R	R	R	R	-	+	human Mycobacterium tuberculosis‌
1777	2019	main urban	434	Positive	male	57	retreatment patient	R	R	R	R	-	+	human Mycobacterium tuberculosis‌
1778	2022	Yanshi		Positive	male	22	new patient	S	S	S	S	-	+	human Mycobacterium tuberculosis‌
1779	2022	Yanshi		Positive	male	24	new patient	S	S	S	S	-	+	human Mycobacterium tuberculosis‌
1780	2017	main urban	488	Negative	male	81	new patient	S	S	S	S	-	+	human Mycobacterium tuberculosis‌
1781	2020	main urban	190	Positive	male	51	retreatment patient	R	R	R	R	-	+	human Mycobacterium tuberculosis‌
1782	2020	main urban	4	Positive	male	55	new patient	S	S	S	S	-	+	human Mycobacterium tuberculosis‌
1783	2020	Mengjin		Positive	male	50	new patient	S	S	S	S	-	+	human Mycobacterium tuberculosis‌
1784	2022	Yanshi		Positive	female	24	new patient	S	S	S	S	-	+	human Mycobacterium tuberculosis‌
1785	2017	Yichuan	2016309064	Negative	female	32	new patient	S	S	S	S	-	+	human Mycobacterium tuberculosis‌
1786	2022	Mengjin		Positive	male	54	new patient	S	S	S	S	-	+	human Mycobacterium tuberculosis‌
1787	2021	Mengjin		Positive	male	28	new patient	S	S	S	S	-	+	human Mycobacterium tuberculosis‌
1788	2019	Yiyang	2019169061	Positive	male	34	new patient	S	S	S	S	-	+	human Mycobacterium tuberculosis‌
1789	2018	Luoning	2017308048	Positive	female	82	new patient	S	S	S	S	-	+	human Mycobacterium tuberculosis‌
1790	2016	Yanshi		Positive	male	81	new patient	S	S	S	S	-	+	human Mycobacterium tuberculosis‌
1791	2016	Luanchuan		Negative	male	77	new patient	S	S	R	S	-	+	human Mycobacterium tuberculosis‌
1792	2019	Yiyang	2019169004	Positive	female	82	new patient	S	S	S	S	-	+	human Mycobacterium tuberculosis‌
1793	2021	Luanchuan		Positive	male	59	new patient	S	S	S	S	-	+	human Mycobacterium tuberculosis‌
1794	2016	Luoning		Positive	female	65	new patient	R	R	R	R	-	+	human Mycobacterium tuberculosis‌
1795	2021	Yiyang		Positive	female	65	new patient	S	S	S	S	-	+	human Mycobacterium tuberculosis‌
1796	2020	main urban	90	Positive	male	28	new patient	R	R	R	R	-	+	human Mycobacterium tuberculosis‌
1797	2018	Songxian	2018161037	Negative	male	75	new patient	S	S	S	S	-	+	human Mycobacterium tuberculosis‌
1798	2018	Luanchuan	2018305284	Positive	male	37	new patient	S	S	S	S	-	+	human Mycobacterium tuberculosis‌
1799	2018	Yiyang	2017169112	Negative	male	60	new patient	S	S	S	S	-	+	human Mycobacterium tuberculosis‌
1800	2020	Yichuan	20176	Positive	male	53	new patient	S	S	S	S	-	+	human Mycobacterium tuberculosis‌
1801	2022	Luanchuan		Positive	male	68	new patient	S	S	S	S	-	+	human Mycobacterium tuberculosis‌
1802	2018	Yiyang	2018169029	Positive	female	71	new patient	S	S	S	S	-	+	human Mycobacterium tuberculosis‌
1803	2019	main urban	515	Positive	female	22	new patient	R	R	R	R	-	+	human Mycobacterium tuberculosis‌
1804	2021	Luanchuan		Positive	male	48	new patient	S	S	S	S	-	+	human Mycobacterium tuberculosis‌
1805	2021	Luoning		Negative	male	50	new patient	S	S	S	S	-	+	human Mycobacterium tuberculosis‌
1806	2022	main urban		Positive	male	82	new patient	R	S	S	S	-	+	human Mycobacterium tuberculosis‌
1807	2021	main urban	223	Negative	male	62	new patient	S	S	S	S	-	+	human Mycobacterium tuberculosis‌
1808	2018	Ruyang	2018306157	Negative	female	46	new patient	S	S	S	S	-	+	human Mycobacterium tuberculosis‌
1809	2019	Yanshi	2019302107	Positive	male	51	new patient	S	S	S	S	-	+	human Mycobacterium tuberculosis‌
1810	2018	Luoning	2017308075	Positive	female	66	new patient	S	S	S	R	-	+	human Mycobacterium tuberculosis‌
1811	2019	main urban	517	Positive	male	43	new patient	S	S	S	R	-	+	human Mycobacterium tuberculosis‌
1812	2021	Yanshi		Positive	male	68	new patient	S	S	S	S	-	+	human Mycobacterium tuberculosis‌
1813	2020	main urban	142	Positive	male	76	new patient	S	S	S	S	-	+	human Mycobacterium tuberculosis‌
1814	2020	Luanchuan	20009	Negative	male	53	new patient	R	S	S	S	-	+	human Mycobacterium tuberculosis‌
1815	2021	Yiyang	169004	Negative	male	17	new patient	S	S	S	S	-	+	human Mycobacterium tuberculosis‌
1816	2018	main urban	85	Negative	male	68	new patient	R	S	S	R	-	+	human Mycobacterium tuberculosis‌
1817	2016	xin'an		Positive	male	44	new patient	S	S	S	S	-	+	human Mycobacterium tuberculosis‌
1818	2021	Songxian		Negative	male	52	new patient	R	S	S	S	-	+	human Mycobacterium tuberculosis‌
1819	2019	Songxian	2019061009	Negative	male	81	new patient	S	S	S	S	-	+	human Mycobacterium tuberculosis‌
1820	2019	main urban	142	Negative	male	20	new patient	S	S	S	S	-	+	human Mycobacterium tuberculosis‌
1821	2022	main urban		Positive	male	22	new patient	S	S	S	S	-	+	human Mycobacterium tuberculosis‌
1822	2018	Mengjin	2018303022	Positive	male	48	new patient	S	S	S	S	-	+	human Mycobacterium tuberculosis‌
1823	2016	Luoning		Positive	male	57	new patient	S	S	S	S	-	+	human Mycobacterium tuberculosis‌
1824	2015	Luoning	30815060	Negative	female	77	new patient	S	S	S	R	-	+	human Mycobacterium tuberculosis‌
1825	2021	Yanshi		Positive	male	70	new patient	S	S	S	S	-	+	human Mycobacterium tuberculosis‌
1826	2020	main urban	213	Positive	male	62	new patient	R	R	S	R	-	+	human Mycobacterium tuberculosis‌
1827	2018	xin'an		Positive	male	57	new patient	R	S	S	R	-	+	human Mycobacterium tuberculosis‌
1828	2017	main urban	2017168354	Negative	male	52	new patient	S	S	S	S	-	+	human Mycobacterium tuberculosis‌
1829	2018	main urban	449	Negative	male	23	retreatment patient	S	S	S	S	-	+	human Mycobacterium tuberculosis‌
1830	2019	main urban	469	Positive	male	71	new patient	S	S	S	S	-	+	human Mycobacterium tuberculosis‌
1831	2021	Yanshi		Positive	male	67	new patient	S	S	S	S	-	+	human Mycobacterium tuberculosis‌
1832	2017	main urban	3	Positive	male	53	new patient	S	S	S	S	-	+	human Mycobacterium tuberculosis‌
1833	2018	main urban	427	Negative	male	56	new patient	S	S	S	S	-	+	human Mycobacterium tuberculosis‌
1834	2018	Yichuan	2018309127	Positive	female	28	new patient	S	S	S	S	-	+	human Mycobacterium tuberculosis‌
1835	2015	xin'an	30415022	Positive	male	41	new patient	R	S	S	R	-	+	human Mycobacterium tuberculosis‌
1836	2022	Luanchuan		Positive	male	69	new patient	S	S	S	S	-	+	human Mycobacterium tuberculosis‌
1837	2022	main urban		Positive	female	71	new patient	S	S	S	S	-	+	human Mycobacterium tuberculosis‌
1838	2021	Yiyang		Negative	male	59	new patient	S	S	S	S	-	+	human Mycobacterium tuberculosis‌
1839	2019	Yanshi	2018302399	Positive	male	21	new patient	S	S	S	S	-	+	human Mycobacterium tuberculosis‌
1840	2016	Yiyang		Positive	male	19	new patient	S	S	S	S	-	+	human Mycobacterium tuberculosis‌
1841	2021	main urban	54	Negative	male	28	new patient	S	S	S	S	-	+	human Mycobacterium tuberculosis‌
1842	2018	main urban	393	Positive	female	29	new patient	S	S	S	S	-	+	human Mycobacterium tuberculosis‌
1843	2018	main urban	98	Negative	female	50	new patient	S	S	S	S	-	+	human Mycobacterium tuberculosis‌
1844	2021	main urban	526	Negative	male	27	new patient	S	S	S	S	-	+	human Mycobacterium tuberculosis‌
1845	2019	Mengjin	2019303021	Positive	male	88	new patient	R	R	S	R	-	+	human Mycobacterium tuberculosis‌
1846	2018	main urban	309	Negative	male	28	new patient	R	S	S	R	-	+	human Mycobacterium tuberculosis‌
1847	2019	main urban	481	Positive	male	33	new patient	R	S	S	R	-	+	human Mycobacterium tuberculosis‌
1848	2017	Songxian	2017161010	Positive	male	55	new patient	S	S	S	S	-	+	human Mycobacterium tuberculosis‌
1849	2022	Yichuan		Positive	female	36	new patient	S	S	S	S	-	+	human Mycobacterium tuberculosis‌
1850	2022	main urban		Positive	female	32	new patient	S	S	S	S	-	+	human Mycobacterium tuberculosis‌
1851	2019	Yiyang	2019169048	Positive	male	45	new patient	S	S	S	S	-	+	human Mycobacterium tuberculosis‌
1852	2021	Ruyang		Negative	male	26	new patient	S	S	S	S	-	+	human Mycobacterium tuberculosis‌
1853	2017	main urban	2017168292	Negative	male	56	new patient	S	S	S	S	-	+	human Mycobacterium tuberculosis‌
1854	2019	Mengjin	2019303023	Positive	male	21	new patient	R	R	R	R	-	+	human Mycobacterium tuberculosis‌
1855	2022	Luoning		Positive	female	51	new patient	R	R	R	R	-	+	human Mycobacterium tuberculosis‌
1856	2018	Yichuan	2018309129	Positive	male	57	new patient	S	S	S	S	-	+	human Mycobacterium tuberculosis‌
1857	2021	Ruyang		Negative	male	35	new patient	S	S	S	S	-	+	human Mycobacterium tuberculosis‌
1858	2020	Ruyang	306073	Positive	male	58	retreatment patient	R	S	S	R	-	+	human Mycobacterium tuberculosis‌
1859	2020	Yichuan	20043	Positive	female	44	new patient	S	S	S	S	-	+	human Mycobacterium tuberculosis‌
1860	2022	Yichuan		Positive	female	29	new patient	S	S	S	S	-	+	human Mycobacterium tuberculosis‌
1861	2020	Songxian	20041	Positive	female	25	new patient	S	S	S	S	-	+	human Mycobacterium tuberculosis‌
1862	2019	Mengjin	2018303143	Positive	male	49	new patient	S	S	S	S	-	+	human Mycobacterium tuberculosis‌
1863	2020	Yiyang	169065	Positive	male	64	new patient	S	S	S	S	-	+	human Mycobacterium tuberculosis‌
1864	2019	main urban	85	Positive	male	52	retreatment patient	R	R	R	R	-	+	human Mycobacterium tuberculosis‌
1865	2018	Luoning	2018308041	Negative	female	55	new patient	S	S	S	S	-	+	human Mycobacterium tuberculosis‌
1866	2015	Ruyang	30615026	Positive	male	52	new patient	R	S	S	R	-	+	human Mycobacterium tuberculosis‌
1867	2022	Yiyang		Positive	male	67	new patient	S	S	S	S	-	+	human Mycobacterium tuberculosis‌
1868	2022	Songxian		Positive	male	48	new patient	S	S	S	S	-	+	human Mycobacterium tuberculosis‌
1869	2021	main urban		Negative	male	37	new patient	S	S	S	S	-	+	human Mycobacterium tuberculosis‌
1870	2019	Yiyang	2019169047	Positive	male	28	new patient	S	S	S	R	-	+	human Mycobacterium tuberculosis‌
1871	2019	Yiyang	2019169031	Positive	male	49	new patient	S	S	S	S	-	+	human Mycobacterium tuberculosis‌
1872	2019	Ruyang	2019306062	Negative	male	54	new patient	S	S	S	S	-	+	human Mycobacterium tuberculosis‌
1873	2019	Yiyang	2019169029	Positive	male	59	new patient	S	S	R	S	-	+	human Mycobacterium tuberculosis‌
1874	2020	main urban	434	Positive	male	23	new patient	S	S	S	S	-	+	human Mycobacterium tuberculosis‌
1875	2016	main urban		Positive	male	48	new patient	S	S	S	R	-	+	human Mycobacterium tuberculosis‌
1876	2018	Songxian	2018161017	Positive	male	45	new patient	S	S	S	S	-	+	human Mycobacterium tuberculosis‌
1877	2020	Yiyang		Positive	male	62	new patient	S	S	S	S	-	+	human Mycobacterium tuberculosis‌
1878	2015	Yiyang	30715055	Positive	male	65	new patient	S	S	S	S	-	+	human Mycobacterium tuberculosis‌
1879	2020	main urban	143	Positive	male	48	new patient	S	S	S	S	-	+	human Mycobacterium tuberculosis‌
1880	2022	main urban		Positive	male	60	retreatment patient	S	S	S	S	-	+	human Mycobacterium tuberculosis‌
1881	2022	Songxian		Positive	male	66	new patient	S	S	R	R	-	+	human Mycobacterium tuberculosis‌
1882	2020	main urban	220	Positive	female	58	new patient	S	S	S	S	-	+	human Mycobacterium tuberculosis‌
1883	2018	main urban	423	Negative	female	54	new patient	S	S	S	S	-	+	human Mycobacterium tuberculosis‌
1884	2022	xin'an		Positive	male	40	new patient	S	S	S	S	-	+	human Mycobacterium tuberculosis‌
1885	2016	Ruyang		Positive	female	21	new patient	S	S	S	S	-	+	human Mycobacterium tuberculosis‌
1886	2020	Mengjin		Positive	female	83	new patient	S	S	S	S	-	+	human Mycobacterium tuberculosis‌
1887	2021	Yanshi		Negative	male	28	new patient	S	S	S	S	-	+	human Mycobacterium tuberculosis‌
1888	2019	Yanshi	2019302067	Positive	male	41	new patient	S	S	S	S	-	+	human Mycobacterium tuberculosis‌
1889	2022	main urban		Positive	male	59	new patient	R	R	R	R	-	+	human Mycobacterium tuberculosis‌
1890	2021	Yichuan		Negative	male	66	new patient	S	S	S	S	-	+	human Mycobacterium tuberculosis‌
1891	2019	Yiyang	2019169041	Positive	male	64	new patient	S	S	S	S	-	+	human Mycobacterium tuberculosis‌
1892	2019	Yiyang	2019169038	Positive	male	70	new patient	S	S	S	S	-	+	human Mycobacterium tuberculosis‌
1893	2022	Yiyang		Positive	male	23	new patient	S	S	S	S	-	+	human Mycobacterium tuberculosis‌
1894	2019	Luoning	2019308094	Positive	male	55	new patient	S	S	S	S	-	+	human Mycobacterium tuberculosis‌
1895	2022	main urban		Positive	male	64	new patient	S	S	S	S	-	+	human Mycobacterium tuberculosis‌
1896	2020	Luoning	20043	Positive	male	26	new patient	S	S	S	S	-	+	human Mycobacterium tuberculosis‌
1897	2022	main urban		Positive	male	52	new patient	S	S	S	S	-	+	human Mycobacterium tuberculosis‌
1898	2018	Ruyang	2018306005	Positive	male	57	new patient	R	S	S	S	-	+	human Mycobacterium tuberculosis‌
1899	2021	Songxian		Negative	female	57	new patient	S	S	S	S	-	+	human Mycobacterium tuberculosis‌
1900	2018	main urban	191	Positive	female	61	new patient	S	S	S	S	-	+	human Mycobacterium tuberculosis‌
1901	2022	main urban		Positive	male	63	new patient	S	S	S	S	-	+	human Mycobacterium tuberculosis‌
1902	2019	Ruyang	2019306082	Positive	male	22	new patient	S	S	S	S	-	+	human Mycobacterium tuberculosis‌
1903	2016	Luanchuan		Positive	female	63	new patient	S	S	S	S	-	+	human Mycobacterium tuberculosis‌
1904	2021	Luoning		Positive	male	35	new patient	R	S	S	S	-	+	human Mycobacterium tuberculosis‌
1905	2022	Luoning		Positive	male	34	retreatment patient	R	R	S	S	-	+	human Mycobacterium tuberculosis‌
1906	2021	Yanshi		Positive	male	34	new patient	S	S	S	S	-	+	human Mycobacterium tuberculosis‌
1907	2017	Luoning	2017308001	Negative	male	60	new patient	S	S	S	S	-	+	human Mycobacterium tuberculosis‌
1908	2022	Luoning		Positive	male	22	new patient	S	S	S	S	-	+	human Mycobacterium tuberculosis‌
1909	2021	Yichuan	309033	Negative	male	46	new patient	R	S	S	R	-	+	human Mycobacterium tuberculosis‌
1910	2021	Yanshi		Negative	female	80	new patient	S	S	S	S	-	+	human Mycobacterium tuberculosis‌
1911	2019	Yanshi	2018302388	Positive	male	77	new patient	S	S	S	S	-	+	human Mycobacterium tuberculosis‌
1912	2021	Yanshi		Negative	female	67	new patient	S	S	S	S	-	+	human Mycobacterium tuberculosis‌
1913	2020	Songxian		Positive	male	61	new patient	R	R	R	R	-	+	human Mycobacterium tuberculosis‌
1914	2019	Yanshi	2019302080	Positive	female	71	new patient	S	S	S	S	-	+	human Mycobacterium tuberculosis‌
1915	2015	Yanshi	30215382	Negative	male	64	new patient	R	S	S	S	-	+	human Mycobacterium tuberculosis‌
1916	2019	main urban	137	Positive	female	46	new patient	S	S	S	S	-	+	human Mycobacterium tuberculosis‌
1917	2021	Yichuan	309014	Negative	male	76	new patient	S	S	S	S	-	+	human Mycobacterium tuberculosis‌
1918	2018	main urban	262	Positive	male	38	new patient	S	S	S	S	-	+	human Mycobacterium tuberculosis‌
1919	2020	Yanshi	20043	Positive	female	22	new patient	S	S	S	S	-	+	human Mycobacterium tuberculosis‌
1920	2018	Luoning	2018308027	Negative	female	74	new patient	S	S	S	S	-	+	human Mycobacterium tuberculosis‌
1921	2018	Mengjin	2017303195	Positive	male	34	new patient	S	S	S	S	-	+	human Mycobacterium tuberculosis‌
1922	2017	Luoning	2017308080	Positive	male	79	new patient	S	S	S	S	-	+	human Mycobacterium tuberculosis‌
1923	2020	Yiyang	20018	Negative	male	69	new patient	S	S	S	S	-	+	human Mycobacterium tuberculosis‌
1924	2019	main urban	35	Negative	male	29	new patient	S	S	S	S	-	+	human Mycobacterium tuberculosis‌
1925	2021	Yiyang	169068	Positive	male	76	new patient	S	S	S	S	-	+	human Mycobacterium tuberculosis‌
1926	2019	Mengjin	2018303121	Negative	male	22	new patient	R	S	S	R	-	+	human Mycobacterium tuberculosis‌
1927	2020	Songxian	20016	Positive	male	74	new patient	R	S	S	R	-	+	human Mycobacterium tuberculosis‌
1928	2018	Yiyang	2018169030	Positive	male	90	new patient	S	S	S	S	-	+	human Mycobacterium tuberculosis‌
1929	2016	Mengjin		Positive	male	44	new patient	S	S	S	S	-	+	human Mycobacterium tuberculosis‌
1930	2018	main urban	299	Positive	male	42	new patient	S	S	S	S	-	+	human Mycobacterium tuberculosis‌
1931	2020	Luanchuan	3050046	Negative	male	48	new patient	S	S	S	S	-	+	human Mycobacterium tuberculosis‌
1932	2019	main urban	161	Negative	male	56	new patient	S	S	S	S	-	+	human Mycobacterium tuberculosis‌
1933	2019	Songxian	2019061014	Positive	male	86	new patient	S	S	S	S	-	+	human Mycobacterium tuberculosis‌
1934	2019	Luoning	2019308124	Negative	male	19	new patient	S	S	S	S	-	+	human Mycobacterium tuberculosis‌
1935	2019	Yiyang	2019169075	Positive	male	43	new patient	S	S	S	S	-	+	human Mycobacterium tuberculosis‌
1936	2020	Yiyang	20024	Positive	male	35	retreatment patient	S	S	S	S	-	+	human Mycobacterium tuberculosis‌
1937	2021	xin'an		Positive	male	47	new patient	S	S	S	S	-	+	human Mycobacterium tuberculosis‌
1938	2018	Luoning	2017308064	Positive	female	73	new patient	S	S	S	S	-	+	human Mycobacterium tuberculosis‌
1939	2020	main urban	363	Positive	male	70	new patient	S	S	S	S	-	+	human Mycobacterium tuberculosis‌
1940	2019	main urban	55	Negative	male	40	new patient	S	S	S	S	-	+	human Mycobacterium tuberculosis‌
1941	2020	Luanchuan	20020	Negative	male	83	new patient	S	S	S	S	-	+	human Mycobacterium tuberculosis‌
1942	2017	Luanchuan	2017305083	Positive	female	58	new patient	S	S	R	S	-	+	human Mycobacterium tuberculosis‌
1943	2015	Yiyang	30715022	Negative	male	31	new patient	S	S	S	S	-	+	human Mycobacterium tuberculosis‌
1944	2016	Yiyang		Negative	male	52	retreatment patient	S	S	S	S	-	+	human Mycobacterium tuberculosis‌
1945	2020	main urban	384	Positive	female	72	new patient	S	S	S	S	-	+	human Mycobacterium tuberculosis‌
1946	2020	Yichuan		Positive	female	57	new patient	S	S	S	S	-	+	human Mycobacterium tuberculosis‌
1947	2022	main urban		Positive	male	71	new patient	S	S	S	S	-	+	human Mycobacterium tuberculosis‌
1948	2022	main urban		Positive	male	39	new patient	S	S	S	S	-	+	human Mycobacterium tuberculosis‌
1949	2021	main urban	128	Positive	female	20	new patient	S	S	S	S	-	+	human Mycobacterium tuberculosis‌
1950	2017	Yiyang	30717009	Positive	male	36	new patient	S	S	S	R	-	+	human Mycobacterium tuberculosis‌
1951	2021	Yanshi		Positive	male	76	new patient	S	S	S	S	-	+	human Mycobacterium tuberculosis‌
1952	2015	main urban		Positive	male	40	new patient	S	S	S	S	-	+	human Mycobacterium tuberculosis‌
1953	2021	main urban		Negative	male	76	new patient	S	S	S	S	-	+	human Mycobacterium tuberculosis‌
1954	2021	xin'an		Positive	male	57	new patient	S	S	S	S	-	+	human Mycobacterium tuberculosis‌
1955	2018	Luoning	2018308073	Negative	female	47	new patient	S	S	S	S	-	+	human Mycobacterium tuberculosis‌
1956	2019	Songxian	2019161039	Positive	male	27	new patient	S	S	S	S	-	+	human Mycobacterium tuberculosis‌
1957	2015	Yiyang		Positive	male	62	new patient	R	R	S	R	-	+	human Mycobacterium tuberculosis‌
1958	2019	xin'an	2018304288	Negative	male	39	new patient	S	S	S	R	-	+	human Mycobacterium tuberculosis‌
1959	2017	Songxian	2017161003	Negative	male	18	new patient	S	S	S	S	-	+	human Mycobacterium tuberculosis‌
1960	2020	xin'an	20028	Positive	male	71	new patient	S	S	S	R	-	+	human Mycobacterium tuberculosis‌
1961	2017	xin'an	2017304104	Negative	male	66	new patient	S	S	S	S	-	+	human Mycobacterium tuberculosis‌
1962	2021	xin'an		Positive	male	17	new patient	S	S	S	S	-	+	human Mycobacterium tuberculosis‌
1963	2019	xin'an	2018308237	Positive	male	61	new patient	S	S	S	S	-	+	human Mycobacterium tuberculosis‌
1964	2017	Songxian	2017161015	Negative	male	19	new patient	R	R	R	R	-	+	human Mycobacterium tuberculosis‌
1965	2019	Mengjin	2019303109	Positive	male	79	new patient	S	S	S	S	-	+	human Mycobacterium tuberculosis‌
1966	2015	main urban		Positive	male	70	new patient	S	S	S	S	-	+	human Mycobacterium tuberculosis‌
1967	2015	main urban		Negative	male	62	new patient	S	S	S	S	-	+	human Mycobacterium tuberculosis‌
1968	2016	main urban		Positive	male	20	retreatment patient	R	S	S	S	-	+	human Mycobacterium tuberculosis‌
1969	2022	main urban		Positive	male	56	new patient	S	S	S	S	-	+	human Mycobacterium tuberculosis‌
1970	2018	main urban	174	Negative	male	89	new patient	S	S	S	S	-	+	human Mycobacterium tuberculosis‌
1971	2020	Yiyang	20022	Negative	male	30	new patient	S	S	S	S	-	+	human Mycobacterium tuberculosis‌
1972	2021	main urban		Negative	male	23	new patient	S	S	S	S	-	+	human Mycobacterium tuberculosis‌
1973	2018	main urban	325	Positive	male	72	new patient	S	S	S	S	-	+	human Mycobacterium tuberculosis‌
1974	2015	Yiyang	30715043	Positive	male	60	new patient	R	S	S	S	-	+	human Mycobacterium tuberculosis‌
1975	2019	Ruyang	2019306050	Positive	female	62	new patient	S	S	S	S	-	+	human Mycobacterium tuberculosis‌
1976	2020	Yanshi	20027	Positive	male	72	new patient	S	S	S	R	-	+	human Mycobacterium tuberculosis‌
1977	2019	main urban	61	Positive	male	55	new patient	S	S	S	S	-	+	human Mycobacterium tuberculosis‌
1978	2018	Yiyang	2018169043	Positive	female	17	new patient	R	S	S	R	-	+	human Mycobacterium tuberculosis‌
1979	2017	Mengjin	2017303051	Positive	male	82	new patient	S	S	S	S	-	+	human Mycobacterium tuberculosis‌
1980	2018	Yanshi	2018302271	Negative	male	85	new patient	S	S	S	S	-	+	human Mycobacterium tuberculosis‌
1981	2021	Yanshi		Positive	male	34	new patient	S	S	S	S	-	+	human Mycobacterium tuberculosis‌
1982	2022	Songxian		Positive	male	70	new patient	S	S	S	S	-	+	human Mycobacterium tuberculosis‌
1983	2022	Luoning		Positive	male	54	new patient	S	S	S	S	-	+	human Mycobacterium tuberculosis‌
1984	2020	Luanchuan	20017	Negative	male	67	new patient	S	S	S	S	-	+	human Mycobacterium tuberculosis‌
1985	2017	Songxian	2017161004	Negative	male	80	new patient	S	S	S	S	-	+	human Mycobacterium tuberculosis‌
1986	2022	Mengjin		Positive	male	56	new patient	S	S	S	S	-	+	human Mycobacterium tuberculosis‌
1987	2021	Yanshi		Positive	female	59	new patient	S	S	S	S	-	+	human Mycobacterium tuberculosis‌
1988	2017	main urban	2017168049	Negative	female	58	new patient	S	S	S	S	-	+	human Mycobacterium tuberculosis‌
1989	2022	main urban		Positive	male	90	new patient	R	R	S	S	-	+	human Mycobacterium tuberculosis‌
1990	2020	Luanchuan	20014	Positive	male	21	new patient	R	R	R	R	-	+	human Mycobacterium tuberculosis‌
1991	2016	Luanchuan		Negative	female	82	new patient	S	S	S	S	-	+	human Mycobacterium tuberculosis‌
1992	2018	Luoning	2018308022	Positive	female	64	new patient	S	S	S	S	-	+	human Mycobacterium tuberculosis‌
1993	2021	main urban	172	Negative	male	66	new patient	S	S	S	S	-	+	human Mycobacterium tuberculosis‌
1994	2018	main urban		Positive	male	27	new patient	S	S	S	S	-	+	human Mycobacterium tuberculosis‌
1995	2021	Yanshi		Positive	female	36	new patient	S	S	S	S	-	+	human Mycobacterium tuberculosis‌
1996	2019	Mengjin	2019303024	Positive	male	43	new patient	S	S	S	S	-	+	human Mycobacterium tuberculosis‌
1997	2018	Songxian	2018161030	Negative	male	70	new patient	S	S	S	S	-	+	human Mycobacterium tuberculosis‌
1998	2021	Mengjin		Negative	male	70	new patient	S	S	S	S	-	+	human Mycobacterium tuberculosis‌
[truncated: 1,607 more rows]
